# Supplementary material for: Improved Lower Bounds of DNA Tags Based on a Modified Genetic Algorithm
Source: PLoS One. 2015 Feb 18;10(2):e0110640. doi: 10.1371/journal.pone.0110640 (PMC4332859; doi:10.1371/journal.pone.0110640)
Supplement: S1 File — (ZIP) [file pone.0110640.s001.zip]

Archive with 87 entries (84 files):
- Table 2/
- Table 2/(10,3),1863.txt
- Table 2/(10,4),399.txt
- Table 2/(10,5),91.txt
- Table 2/(10,6),28.txt
- Table 2/(10,7),12.txt
- Table 2/(10,8),6.txt
- Table 2/(10,9),3.txt
- Table 2/(4,3),10.txt
- Table 2/(5,3),25.txt
- Table 2/(5,4),8.txt
- Table 2/(6,3),49.txt
- Table 2/(6,4),15.txt
- Table 2/(6,5),6.txt
- Table 2/(7,3),133.txt
- Table 2/(7,4),34.txt
- Table 2/(7,5),11.txt
- Table 2/(7,6),5.txt
- Table 2/(8,3),296.txt
- Table 2/(8,4),73.txt
- Table 2/(8,5),23.txt
- Table 2/(8,6),9.txt
- Table 2/(8,7),4.txt
- Table 2/(9,3),876.txt
- Table 2/(9,4),180.txt
- Table 2/(9,5),45.txt
- Table 2/(9,6),15.txt
- Table 2/(9,7),7.txt
- Table 2/(9,8),4.txt
- Table 3/
- Table 3/(10,3),1651.txt
- Table 3/(10,4),373.txt
- Table 3/(10,5),86.txt
- Table 3/(10,6),26.txt
- Table 3/(10,7),10.txt
- Table 3/(10,8),5.txt
- Table 3/(10,9),3.txt
- Table 3/(4,3),10.txt
- Table 3/(5,3),18.txt
- Table 3/(5,4),7.txt
- Table 3/(6,3),49.txt
- Table 3/(6,4),15.txt
- Table 3/(6,5),6.txt
- Table 3/(7,3),109.txt
- Table 3/(7,4),28.txt
- Table 3/(7,5),10.txt
- Table 3/(7,6),4.txt
- Table 3/(8,3),296.txt
- Table 3/(8,4),73.txt
- Table 3/(8,5),23.txt
- Table 3/(8,6),9.txt
- Table 3/(8,7),4.txt
- Table 3/(9,3),724.txt
- Table 3/(9,4),168.txt
- Table 3/(9,5),41.txt
- Table 3/(9,6),14.txt
- Table 3/(9,7),6.txt
- Table 3/(9,8),4.txt
- Table 6/
- Table 6/(10,3),1579.txt
- Table 6/(10,4),371.txt
- Table 6/(10,5),86.txt
- Table 6/(10,6),26.txt
- Table 6/(10,7),10.txt
- Table 6/(10,8),5.txt
- Table 6/(10,9),3.txt
- Table 6/(4,3),9.txt
- Table 6/(5,3),14.txt
- Table 6/(5,4),7.txt
- Table 6/(6,3),45.txt
- Table 6/(6,4),15.txt
- Table 6/(6,5),6.txt
- Table 6/(7,3),103.txt
- Table 6/(7,4),26.txt
- Table 6/(7,5),10.txt
- Table 6/(7,6),4.txt
- Table 6/(8,3),274.txt
- Table 6/(8,4),73.txt
- Table 6/(8,5),23.txt
- Table 6/(8,6),9.txt
- Table 6/(8,7),4.txt
- Table 6/(9,3),688.txt
- Table 6/(9,4),168.txt
- Table 6/(9,5),41.txt
- Table 6/(9,6),14.txt
- Table 6/(9,7),6.txt
- Table 6/(9,8),4.txt
