# Supplementary material for: Improved Lower Bounds of DNA Tags Based on a Modified Genetic Algorithm
Source: PLoS One. 2015 Feb 18;10(2):e0110640. doi: 10.1371/journal.pone.0110640 (PMC4332859; doi:10.1371/journal.pone.0110640)
Supplement: S1 File — (ZIP) [file pone.0110640.s001.zip › Table 2/(10,3),1863.txt]

AACAACATCC
AACAAGCTAG
AACACAATGG
AACACAGCGC
AACACCAAGC
AACACCGCCA
AACAGACTAC
AACAGGAAGG
AACAGTGTAG
AACATGCCAA
AACATGGACC
AACATGGTGG
AACATTCCGC
AACCAGCCGA
AACCAGTAAC
AACCGAATAG
AACCGATTGA
AACCGGATCA
AACCGTCCAG
AACCTCACCG
AACCTGCTCC
AACGCCACGA
AACGCCGTAG
AACGCTGAGA
AACGGAGACG
AACGTCGTCA
AACGTGACAC
AACGTGTCGG
AACTACTCGC
AACTCACTGA
AACTCTGCGG
AACTGAGAGA
AACTTCGAAC
AACTTCTTGG
AACTTGGCCA
AAGAACGTCG
AAGACACTCC
AAGACTCGGC
AAGAGAAGAG
AAGAGAATGC
AAGAGAGAAC
AAGAGGAGCC
AAGATCAGCG
AAGATTGTCC
AAGCAACAGG
AAGCAGTGAA
AAGCCAAGGC
AAGCCTCGAA
AAGCCTTGCC
AAGCGACACA
AAGCGATTCG
AAGCGTATGA
AAGCTCTAGG
AAGGAAGTCC
AAGGACAACC
AAGGACTGAG
AAGGAGATAG
AAGGCAGGAC
AAGGCATGCG
AAGGCATTGA
AAGGTCGTAC
AAGGTGGTGA
AAGGTTAAGG
AAGTAATGGC
AAGTACCGAA
AAGTCCGTCC
AAGTCCTACA
AAGTGGTTCA
AAGTGTCGCA
AAGTGTTACC
AAGTGTTGAG
AAGTTCGGAG
AAGTTGCGCC
AATAAGGCGC
AATACAGTCG
AATACCGTGC
AATATCCTGG
AATATGGCCG
AATCAGAGAG
AATCCTCCGC
AATCGAACCG
AATCGGCGCA
AATCTCAGGC
AATCTCTCAC
AATGACGCAG
AATGCATTCC
AATGCCAGCC
AATGCTACCG
AATGCTTGAC
AATGGAGGCC
AATGGTACAC
AATGGTATGG
AATTACGGCA
AATTCACGAG
AATTCTCGGA
AATTGAGTGC
AATTGGCTCC
ACAACCGGAC
ACAAGACCAC
ACAAGTAACG
ACAAGTGCTG
ACAATCCATC
ACAATGCGCG
ACAATTGCCA
ACACCACACC
ACACCTTACA
ACACGGACTG
ACACTCAGAA
ACACTGAGCC
ACACTGCATA
ACAGAAGGCC
ACAGACTATG
ACAGACTGCA
ACAGCCAACG
ACAGCTTCCG
ACAGGAAGAA
ACAGGTGGAG
ACAGTTGCTC
ACATACGCCG
ACATAGTCCA
ACATCTCATG
ACATCTGGCA
ACATGAGGTA
ACATGTGAAC
ACCAAGAACA
ACCACACTCA
ACCACCAATG
ACCACCGTAA
ACCACTACAA
ACCAGAGCTC
ACCATCCACG
ACCATCGCTG
ACCATGGATA
ACCATGGCAC
ACCATTACTC
ACCGAGGTTG
ACCGAGTCTA
ACCGCATCAG
ACCGCCGATA
ACCGCTGAAC
ACCGGATTAC
ACCGTCTTCC
ACCGTTACCG
ACCGTTGTAA
ACCTAACCAC
ACCTACCTTG
ACCTACGCTC
ACCTAGCACG
ACCTCACAAG
ACCTCACCTA
ACCTCCTCAC
ACCTCTCTCG
ACCTGGCTCA
ACCTTCGCAA
ACCTTGCCTG
ACGAACCTTA
ACGAAGGTTC
ACGACACATC
ACGACAGGAG
ACGAGAGATA
ACGAGTCAAC
ACGATCATCA
ACGCAACGAA
ACGCACAGCA
ACGCCAATAA
ACGCGAAGAC
ACGCGGAACA
ACGCGGTTAG
ACGCGTATCG
ACGCGTTATA
ACGCTCTGTG
ACGCTGCTAC
ACGGAATGTC
ACGGACGGAA
ACGGAGTACC
ACGGCATATG
ACGGTCTACA
ACGGTGGATC
ACGGTGTTCG
ACGGTTGACG
ACGTAACGCC
ACGTACTACG
ACGTCTGACC
ACGTGAGTAG
ACGTGTCTTA
ACTAACCGAG
ACTAAGACAG
ACTAAGGTCG
ACTACAGCTA
ACTACTCCAC
ACTAGGAGTA
ACTAGGCCTG
ACTAGTGTAC
ACTATGAGAC
ACTATGCTAG
ACTCACTTCG
ACTCAGTCTC
ACTCCATCTG
ACTCCATGCC
ACTCCTACAG
ACTCGACTCA
ACTCGTAGTC
ACTCTCCGCA
ACTCTTCGTG
ACTGAAGCAA
ACTGACTTAC
ACTGCAGGTG
ACTGCCTCCA
ACTGCCTGAG
ACTGCTGTCG
ACTGCTTCTC
ACTGGTATCC
ACTGGTGGCA
ACTGTCGTAG
ACTGTGACCA
ACTGTGGTCC
ACTGTGTGAA
ACTTAAGTCC
ACTTCAGCCG
ACTTCCGGTC
ACTTGGTTCG
ACTTGTCGCC
ACTTGTGCAG
AGAACAACAC
AGAAGACAGC
AGAAGTGCAC
AGAATCGCGG
AGAATGCCGC
AGAATGGAAC
AGACAGAGTG
AGACAGTGGC
AGACCACCTG
AGACCTACGG
AGACGATATG
AGACGATGAA
AGACGGAAGA
AGACGGCATC
AGACTCCGTG
AGAGAATGTG
AGAGACGAAG
AGAGCCGAGA
AGAGCTTGAG
AGAGTTGGTG
AGATACCATG
AGATACGGTA
AGATAGGCAG
AGATCAGGTC
AGATGACCGG
AGATGGCGAC
AGATGGTCTG
AGATTCTCTC
AGCAACCTGG
AGCAACGCAC
AGCAAGACGG
AGCACACCAG
AGCACCGATC
AGCACTATTC
AGCAGAGCGA
AGCAGGCATG
AGCAGTCCTA
AGCATGATGA
AGCATTCTAG
AGCCACATTA
AGCCAGATAC
AGCCAGCAAG
AGCCGTCAAC
AGCCTCATAG
AGCCTGCTTG
AGCGACTTAA
AGCGAGGAAC
AGCGAGTTGG
AGCGCAATGC
AGCGCAGTAA
AGCGCTTCTG
AGCGGATCTC
AGCGGTAATG
AGCGTCTAGA
AGCGTGGCTA
AGCGTTATGG
AGCTAAGATC
AGCTCATCGC
AGCTCTCTTA
AGCTCTTAAC
AGCTGAGCAG
AGCTGGTAGG
AGCTGGTCAA
AGCTGTCTGC
AGCTTCCAGG
AGCTTGCCAC
AGGAACATAC
AGGACACTAA
AGGACCATTG
AGGACTAAGG
AGGACTGGTG
AGGAGACGAC
AGGAGAGAGG
AGGAGGCTTA
AGGATCGATA
AGGCACAGTC
AGGCACTGGA
AGGCAGAATA
AGGCGATAAC
AGGCGGAGAA
AGGCGGATTG
AGGCGTCGTA
AGGCTCTTGC
AGGCTGCAGA
AGGTAAGAAG
AGGTAGCGTG
AGGTAGGTAC
AGGTCACTTG
AGGTCATGAA
AGGTCCGTAG
AGGTCTCAGC
AGGTGACGGA
AGGTGGCAAG
AGGTGTGAGA
AGGTTCTAAC
AGGTTGCTGC
AGTAACCGGC
AGTAAGCCTA
AGTACAACGG
AGTAGGAGAG
AGTAGGCGGA
AGTAGTGGAA
AGTATTCCGA
AGTCCACCGA
AGTCCACTAG
AGTCGATCGG
AGTCGGTCAC
AGTCGTACAA
AGTCGTCCTC
AGTCTCTCTG
AGTCTGCGAC
AGTCTTATGC
AGTGAAGGAC
AGTGACAGAA
AGTGAGACTC
AGTGCCTCAC
AGTGCCTTGG
AGTGCTACGC
AGTGCTGTTC
AGTGGAGTTG
AGTGTCATAC
AGTGTGGTGG
AGTGTGTCAG
AGTTACGCGC
AGTTCCGCTG
AGTTGACCTA
AGTTGTTGTC
ATAACAGGCC
ATAAGTGCGA
ATAATTCGCC
ATACACCGGA
ATACACTGTG
ATACAGCAGG
ATACCTCCGA
ATACGGTGCG
ATACGTAGCA
ATACGTCGGC
ATACTCTGCC
ATAGAAGCTG
ATAGACACGA
ATAGACGAGC
ATAGAGAACC
ATAGCCAGTG
ATAGCTGAGG
ATAGGTGACA
ATAGTCGCCA
ATAGTGTCTG
ATATAGCCTC
ATATCAGACG
ATATCCGCTA
ATATCTTCGC
ATATGTGGCC
ATATGTTCCG
ATCAAGGAGA
ATCAAGGCTC
ATCACTCCGG
ATCAGTCTGA
ATCAGTGTCC
ATCCAACACC
ATCCACATCG
ATCCGTACGC
ATCCTCCTTC
ATCCTGACCA
ATCCTTATCC
ATCCTTCACG
ATCGAATTGC
ATCGACGATG
ATCGCAGCCA
ATCGCAGTTG
ATCGCCATTA
ATCGCCTCTC
ATCGGATACA
ATCGTCACTG
ATCGTGTTCA
ATCGTTGCGG
ATCTACGTGC
ATCTAGCCGG
ATCTCATCCG
ATCTGACTCC
ATCTGGCCTA
ATCTGTGCTG
ATCTTCCACC
ATCTTGTACG
ATGACCAGCA
ATGACCGACC
ATGACCGTGG
ATGACTGTCA
ATGAGGCAGG
ATGAGGCGCA
ATGAGTCTTC
ATGAGTGGTA
ATGATGATGG
ATGATGCGTG
ATGATTGGCG
ATGCAACTCG
ATGCACCATA
ATGCACCTGC
ATGCAGAAGC
ATGCAGCGTC
ATGCAGTTCA
ATGCGTCTGG
ATGCTCATGA
ATGCTGTGGC
ATGCTTCAGC
ATGGACAGCG
ATGGAGGTGG
ATGGCAAGTA
ATGGCTAACA
ATGGTCGTTA
ATGGTGAGCC
ATGTAAGACC
ATGTACTTCC
ATGTCCTGCG
ATGTGACATC
ATGTGAGTCA
ATGTTCCAGA
ATGTTGGTTG
ATTAACGGTC
ATTACCGCCG
ATTAGGACGC
ATTCAGTTGC
ATTCCACGGC
ATTCCTCCTG
ATTCGAAGCC
ATTCGGACTA
ATTCGGATGG
ATTCGGCTTC
ATTGACGTCG
ATTGCTTCGG
ATTGGAGCCG
ATTGTCTGGC
ATTGTGAGTG
CAACAACAAC
CAACACTGAC
CAACCTAGAA
CAACCTTCGC
CAACGAAGCA
CAACGGAACC
CAACGTCGCT
CAACTGACAT
CAACTGCGGT
CAAGAGACGC
CAAGCCTGGT
CAAGCTAGGC
CAAGCTTCAA
CAAGGAGACA
CAAGGATAGT
CAAGTGTCGT
CAAGTTACCA
CAATAAGACC
CAATACGCCT
CAATCACGGC
CAATGGTCCT
CAATTCCGCA
CACAAGGCGT
CACACAACCA
CACACAGAAT
CACACTATAC
CACACTCTGT
CACAGAGTCA
CACAGGATGC
CACAGTAAGA
CACAGTGACC
CACATGACGA
CACATGGTAC
CACATTGTCT
CACCAATCAA
CACCACCAGT
CACCAGCTCA
CACCGAACCT
CACCGGTACA
CACCGTCTAT
CACCGTTCAC
CACCTCTAAC
CACCTGAAGC
CACCTTATGA
CACGACGCAA
CACGAGGACT
CACGCATACA
CACGCCAAGT
CACGCTACCT
CACGCTTAGC
CACGGAGAAC
CACGGATCAT
CACGGATTCC
CACGGTATGT
CACGTCATCC
CACTAATAGC
CACTACCTCC
CACTAGGCAC
CACTAGTTGT
CACTCACCAC
CACTCCGACA
CACTGGCTGA
CACTTCGCGT
CACTTCTAGA
CACTTGCACC
CACTTGGAAT
CAGAACCACC
CAGAACCGGA
CAGAAGCTCT
CAGACAGACC
CAGACAGTGA
CAGACCGTAC
CAGAGTATCA
CAGAGTGGAC
CAGATCCGCT
CAGATCGAGA
CAGCACTTGA
CAGCAGTGGT
CAGCCATAGC
CAGCCTCTCT
CAGCGACTGT
CAGCGATGAC
CAGCGGCTAA
CAGCGTTGCA
CAGCTCATCA
CAGCTCTTAT
CAGCTGTACC
CAGGAATGCT
CAGGACTACA
CAGGAGGTCA
CAGGAGTTGC
CAGGCAAGCA
CAGGCTATCC
CAGGTCGGAA
CAGGTCTAGT
CAGGTTAACT
CAGTAAGAGA
CAGTCTGTCA
CAGTGACAGC
CAGTTGCAGA
CATAAGCTGA
CATAAGGCCA
CATACCAGCT
CATAGAAGAC
CATAGACCAT
CATAGTCTGC
CATATCGTCC
CATCAATGGC
CATCACTGCA
CATCAGAGGA
CATCCAAGCC
CATCGGTTGC
CATCGTCGGA
CATCGTTGAT
CATCTCACAA
CATCTGATCT
CATGACTTCT
CATGAGACAA
CATGCAGTGC
CATGCCACCA
CATGCCTGAA
CATGGAAGGA
CATGGAGTAT
CATGGTAGCT
CATGTCGGCT
CATTAACGCA
CATTACGTGT
CATTAGCGAC
CATTCATCGA
CATTCCTCAC
CATTCTGGCC
CATTCTTCCT
CATTGGTGGT
CCAACAAGAC
CCAACAGCTT
CCAACCGGTA
CCAAGAAGCT
CCAAGAGAAT
CCAAGGCCAT
CCAAGTGCAA
CCAATCCAAT
CCAATTCCTT
CCAATTGGCC
CCACACCGAA
CCACACTCCT
CCACCACCTA
CCACGACACT
CCACGTTGAA
CCAGACACCA
CCAGACTCAC
CCAGCAACCT
CCAGGATACC
CCAGGTAATT
CCAGGTTCTC
CCAGTCGATC
CCAGTGGACA
CCAGTTACAC
CCATACGGCA
CCATCCGAAC
CCATCTCACT
CCATGGTGTC
CCATTGCGTT
CCATTGGCTA
CCATTGTGAA
CCGAACGTCT
CCGACACGAT
CCGACCATAA
CCGACTGGAA
CCGAGAGTAA
CCGAGGCATT
CCGAGTAATC
CCGATCCACA
CCGATGAACC
CCGATGCTTC
CCGATGGTAT
CCGATTGATA
CCGCAACACA
CCGCAGAATT
CCGCCTTGTA
CCGCGATTCA
CCGCGTATAC
CCGCTCAGTT
CCGCTGCAAT
CCGCTGTTCT
CCGCTTCGAA
CCGGAAGATA
CCGGACATAC
CCGGCAATAT
CCGGCATGAA
CCGGTGTATA
CCGGTTGTCT
CCGTACCACT
CCGTAGGAAC
CCGTAGTGCT
CCGTCACAAC
CCGTCCGATT
CCGTGTTACA
CCGTTCCATC
CCGTTCGGTA
CCTAACAGCC
CCTAACGGTT
CCTAAGCTAC
CCTACACGCA
CCTACTGCCT
CCTAGGACCA
CCTAGGCTTA
CCTATCAGAT
CCTATCGCAC
CCTCAATTCT
CCTCACTGTC
CCTCCTATTC
CCTCCTTGAC
CCTCGGACTT
CCTCTCCTCT
CCTCTCTCCA
CCTCTGAGTA
CCTGAGAGAT
CCTGCAAGTC
CCTGCATGCT
CCTGCCTTAT
CCTGCTGGAT
CCTGGTAGTA
CCTGGTTCCA
CCTGTCATAA
CCTGTGTCAC
CCTGTGTGTT
CCTTAATCCA
CCTTAGCCAT
CCTTCATTCC
CCTTCCGGAA
CCTTCTCTAA
CCTTGACCTC
CCTTGAGGTT
CCTTGGTGCA
CGAACACCGT
CGAACCAGTC
CGAACTGGTT
CGAAGGCAAC
CGAAGTACGT
CGAATCACAT
CGAATGAGAC
CGAATGGCGT
CGAATTCAGA
CGACAATCTC
CGACACCAGA
CGACCAACTT
CGACCTCGAT
CGACGTAGAC
CGACGTTATC
CGACTCCAAC
CGACTGACTC
CGACTTAGGT
CGAGAAGGAT
CGAGAATGGC
CGAGCTTGGA
CGAGGAACAA
CGAGGTAAGC
CGAGGTGGTA
CGAGTCGGTT
CGATACGGAC
CGATAGCCTT
CGATCATGGT
CGATGTTCTT
CGATTCTGGA
CGCAACGAGT
CGCAAGACTC
CGCACCGTTA
CGCACTACGA
CGCAGTCATT
CGCATCCTAC
CGCATTGCAC
CGCCAATTAT
CGCCACCTAA
CGCCAGACAA
CGCCGAATAC
CGCCGATAGA
CGCCGTACTA
CGCCTGTATT
CGCCTTCCAA
CGCGACAAGA
CGCGACACTT
CGCGCATTAC
CGCGCCTATA
CGCGGTTAAC
CGCGTCAATC
CGCGTGTTGT
CGCGTTGCTT
CGCTAAGCGA
CGCTACCATC
CGCTAGGTAA
CGCTCAGAGT
CGCTCATTGA
CGCTCTGTTC
CGCTCTTCTA
CGCTTGTCAT
CGGAACGTTC
CGGACACGTA
CGGACTATGT
CGGAGAGATT
CGGAGGAAGA
CGGAGTGTTA
CGGATCCTGT
CGGATTCATC
CGGCAACATC
CGGCAATTGC
CGGCAGTAGA
CGGCGAATGA
CGGCGACAAT
CGGCTTAATA
CGGCTTCAGT
CGGTAACGAC
CGGTACTTAC
CGGTCACATT
CGGTCTGATA
CGGTGAGAAC
CGGTGAGGTA
CGGTGATAGT
CGGTGGCTAT
CGGTGTCGAA
CGGTTGCGTA
CGGTTGTATC
CGTAAGGTGT
CGTACACTAT
CGTACCACAC
CGTACCGGAT
CGTACTCTTC
CGTACTGTGA
CGTAGACTGA
CGTATCGTAA
CGTATTACGC
CGTCAGCGAT
CGTCAGCTTC
CGTCCTAGGA
CGTCGAACTC
CGTCGACGAA
CGTCGGTGTA
CGTCTCAGAC
CGTCTCCGTA
CGTGAATGTA
CGTGAGACGT
CGTGCATCAA
CGTGGAGCTT
CGTGGTATTC
CGTGTCTGGT
CGTGTGAGTC
CGTGTGTCTA
CGTGTTATGA
CGTTAGCGGA
CGTTAGTCGC
CGTTCATCTC
CGTTCCTTGC
CGTTCTTGAT
CGTTGAGTAA
CGTTGTCCAC
CTAACCACCT
CTAAGGAAGC
CTAAGGACTA
CTAAGTCGCA
CTAATTCGGT
CTACAACGGC
CTACAGAACT
CTACCTAAGA
CTACCTAGTC
CTACCTTGGT
CTACGAAGGT
CTACGATCGC
CTACGTCCGT
CTACTCAACA
CTACTGCATT
CTAGAAGCGC
CTAGAGGAGA
CTAGCAGGTA
CTAGCATACT
CTAGCCTCGA
CTAGGATGTC
CTAGTCAAGC
CTAGTTGGCA
CTATACGAGT
CTATACTGTC
CTATCACCTC
CTATCCTACC
CTATCTCGCC
CTATCTGACA
CTATGAGCTT
CTATGGCGGA
CTATTGTAGC
CTCAACGTGA
CTCACCGACT
CTCAGACCGT
CTCAGAGCTA
CTCAGGATCT
CTCAGTGCCT
CTCATCGCTC
CTCATTCACA
CTCCACATGC
CTCCACTCCA
CTCCAGAAGA
CTCCAGTTCT
CTCCGATATC
CTCCGTCTTC
CTCCTCTCGT
CTCCTTAATC
CTCGAAGACC
CTCGAAGCTT
CTCGACAACT
CTCGACTAGC
CTCGCTTATT
CTCGCTTCCA
CTCGGAATGA
CTCGTGGATT
CTCGTTGTGC
CTCTCAGCCT
CTCTCTTAGA
CTCTGACAGA
CTCTGATTGT
CTCTGTCACC
CTCTTCCATT
CTCTTCCTCA
CTCTTGCCGA
CTCTTGGACA
CTCTTGGTTC
CTGAACCGTT
CTGACACAGT
CTGACAGGTC
CTGACCAATC
CTGACTCGCT
CTGAGACTCA
CTGATTATGC
CTGCAATGCA
CTGCACTATT
CTGCGAATCC
CTGCGTAGTT
CTGCGTTACC
CTGCTCATTC
CTGCTGCACA
CTGCTTCTTA
CTGGACGATC
CTGGAGAAGT
CTGGCAGACA
CTGGTCTGTT
CTGGTGTTCC
CTGTACCAGC
CTGTAGCGCA
CTGTCACGGA
CTGTCACTCC
CTGTCCGTTC
CTGTCCTATA
CTGTCTGAGC
CTGTGGTTGA
CTGTGTCGTC
CTGTTCTGCC
CTGTTGGTCT
CTTAACCTTC
CTTAACGCGC
CTTAAGACCT
CTTAAGCGTA
CTTACCAGGA
CTTACTCCGC
CTTACTCTCA
CTTAGGCCGA
CTTAGGCGCT
CTTCAACGTT
CTTCAGTCGT
CTTCCAACCT
CTTCCACTTA
CTTCGTATGC
CTTCGTTCTA
CTTCTGCTGC
CTTGACGGCA
CTTGAGGTGC
CTTGAGTGGA
CTTGCAATGT
CTTGCAGCTC
CTTGCCGGTT
CTTGCCTTCA
CTTGCTACTA
CTTGGATCGA
CTTGTCGCTA
CTTGTTACCT
CTTGTTAGGC
GAACACAAGA
GAACACCACG
GAACAGACCG
GAACCAACGG
GAACCACGCA
GAACCATGAG
GAACCTCAGG
GAACCTTCCA
GAACGGTAAT
GAACTCACAG
GAACTGTGCG
GAACTTCACT
GAACTTCGAG
GAAGAATCCT
GAAGACTGGA
GAAGAGGAAG
GAAGAGTGAT
GAAGCAGAGG
GAAGCCTACT
GAAGCTGCAG
GAAGCTGGCT
GAAGGATGCA
GAAGTCGCGA
GAAGTTAGGA
GAATACTCCG
GAATAGCCGG
GAATGACACG
GAATGTGACA
GAATTCTGCT
GAATTGCAGT
GAATTGCGAA
GACAACACGG
GACAACGACA
GACAAGCCAT
GACACCACAA
GACACTCTCA
GACAGACACT
GACATGGAGT
GACCACATAA
GACCAGAAGT
GACCTCACGA
GACCTCCAAT
GACCTGCTGA
GACCTGTCGT
GACGACAACG
GACGACTTAG
GACGCAGTCT
GACGGAATCG
GACGGAGCAA
GACGGTTCAG
GACGTCACCT
GACGTGAACA
GACGTGTCAA
GACGTTGCAT
GACGTTGTGA
GACTAATACG
GACTACCAAG
GACTAGTTCA
GACTCAGCGT
GACTCCTTGA
GACTCTGAAT
GACTCTGCCA
GACTGAGTGG
GACTTGTCCG
GAGAACAGCT
GAGAAGCACA
GAGAAGCGAG
GAGACCAGGA
GAGACCGACT
GAGAGAGAGA
GAGAGTCGCT
GAGATCCTGA
GAGATGATGT
GAGATTGGCA
GAGCAACAAT
GAGCAACTCA
GAGCACCTAG
GAGCCTTACG
GAGCGAAGGA
GAGCGTTGGT
GAGCTCCTCT
GAGGAGTTAA
GAGGCAAGGT
GAGGCAGTAG
GAGGCCATAA
GAGGCTATGG
GAGGTCGTGT
GAGGTCTTCA
GAGGTGAGCT
GAGTACTTGG
GAGTCAGGCT
GAGTCCTAAG
GAGTCTCGAG
GAGTGACGAT
GAGTGGCTCT
GAGTTGCACG
GAGTTGTTAG
GATAACACCA
GATACACGAA
GATAGACGGT
GATAGGCTCG
GATATCCGAG
GATATTACGG
GATCACCGAT
GATCAGTCAG
GATCCTACAA
GATCGATCAA
GATCGGATAG
GATCGGCTGT
GATCGTCCAT
GATCTGAGAA
GATGAAGGCG
GATGCCAGAG
GATGCTTCAT
GATGGAACCA
GATGGATCGG
GATGTGGCGT
GATTAAGCCA
GATTACCTCA
GATTCAGTGA
GATTCATTCG
GATTCCGCAA
GATTGAGTCT
GATTGTTGCA
GCAACAGGCA
GCAACCACTG
GCAACTCATA
GCAACTGGTG
GCAAGAACCA
GCAAGACCTT
GCAAGTCGAG
GCAATCAGCT
GCAATGGATT
GCACAACATA
GCACAATCCA
GCACAATGTT
GCACCAAGTG
GCACGAACAG
GCACGTCGTT
GCACTGTCAG
GCACTTAACA
GCACTTCCTA
GCAGAGTCTG
GCAGCAGACT
GCAGCCTCAT
GCAGGAGCTA
GCAGGTGAAT
GCAGTCACAA
GCAGTGTGCT
GCAGTTACCT
GCATAACGAT
GCATACGCTA
GCATACTACA
GCATAGCAAG
GCATCCTATT
GCATCTGCAA
GCATGGCCTA
GCATTCCGTG
GCATTCGAAG
GCCAACACAT
GCCAACGTTG
GCCAAGATTA
GCCAAGGCTT
GCCACAATCT
GCCACAGCAA
GCCACCATAG
GCCAGAGAAG
GCCAGGCATA
GCCATCCTCA
GCCATGACCA
GCCATTGCAG
GCCGAAGCAT
GCCGACGTAA
GCCGACTACT
GCCGGTACAA
GCCGTGTATG
GCCGTTGCTA
GCCTAACTAA
GCCTAATCAG
GCCTACGTCT
GCCTAGGATG
GCCTCACCAT
GCCTCAGTTG
GCCTGATATA
GCCTGTGCAT
GCCTTCGACA
GCGAACCAAT
GCGAACGGTA
GCGACCAACA
GCGACTAGAG
GCGAGGATTG
GCGAGTGACA
GCGATCGATG
GCGATGCGAA
GCGCACTATG
GCGCAGTTAT
GCGCGTAGAA
GCGCTCTTAG
GCGCTGATCA
GCGGAGTAAG
GCGGCTAATT
GCGGCTTACA
GCGGTCAGAT
GCGGTGGTTA
GCGGTTAGTG
GCGTAAGGCA
GCGTAGCTTA
GCGTAGGTAG
GCGTCATACG
GCGTGATAAT
GCGTGATGTG
GCGTGTGTAA
GCGTTGGAAT
GCTAACGCAG
GCTACACTAG
GCTAGGCGTT
GCTAGTCTAT
GCTATCGCTT
GCTATCGTCG
GCTATGGCAA
GCTCAACCAA
GCTCACAGAG
GCTCCAACTA
GCTCCTCGAA
GCTCCTTCCT
GCTCGATTCG
GCTCGGTGAA
GCTCTCACTG
GCTCTCTCAT
GCTCTGAGCT
GCTCTTCTCG
GCTGAAGGTT
GCTGACATTG
GCTGCAACAG
GCTGCCATCT
GCTGCTAGCA
GCTGGAATTA
GCTGGATGAT
GCTGGTGCTT
GCTGTCGGTA
GCTTACCGTT
GCTTAGCCTG
GCTTCACGCT
GCTTCCTCAG
GCTTCTGTAG
GCTTGATCTT
GCTTGTTCAA
GGAACACCAA
GGAACCGAGT
GGAAGAACTG
GGAAGTAGAT
GGAAGTCAGG
GGAATCAAGA
GGAATCCGTT
GGAATGCCAG
GGAATGCGGA
GGACAACCGA
GGACACTGGT
GGACAGCATG
GGACAGCGAA
GGACCAAGGT
GGACCACAAT
GGACCTAATA
GGACGGTGTT
GGACGTCCAA
GGACTTACAT
GGAGAATGAA
GGAGACACGT
GGAGACAGAG
GGAGAGTCGA
GGAGCATCAG
GGAGCCAATT
GGAGCTTGTT
GGAGGAGGTT
GGAGGATAGG
GGAGTGAAGT
GGAGTTACGG
GGAGTTGATA
GGATAAGAGA
GGATCAGAAG
GGATCCGGAT
GGATGACGTG
GGATGTGCGA
GGATGTTATG
GGATTCCAAT
GGCAAGCTGA
GGCACAGCTT
GGCACCGTAT
GGCACTAAGT
GGCACTGTTG
GGCAGGACTT
GGCAGTGCAA
GGCATCAATG
GGCCAACTTA
GGCCAATCTG
GGCCACTAGA
GGCCACTCAT
GGCCGTAATT
GGCCTCACTT
GGCCTGTTAT
GGCCTTAAGA
GGCGAGGATA
GGCGCAGAAT
GGCGCTATTA
GGCGCTTCAA
GGCGGATTAA
GGCGGTATAT
GGCGTCATGA
GGCGTCGATT
GGCTAACCTT
GGCTACTCTA
GGCTCCTATG
GGCTCTTCGT
GGCTGACTGT
GGCTGGCATT
GGCTGGTTAG
GGCTTCCATA
GGCTTGGAGA
GGTAACAGTG
GGTAAGGTTA
GGTACACTTA
GGTACTAGTT
GGTAGACCAG
GGTAGTATGT
GGTATGCCTT
GGTATTCTTG
GGTCAACTGG
GGTCAGAGTT
GGTCAGTCTA
GGTCCAAGAA
GGTCCATGTT
GGTCCATTGA
GGTCGAACGA
GGTCTGATGG
GGTCTTAGTG
GGTCTTCGGA
GGTGACGCTA
GGTGAGAGGA
GGTGCCACAT
GGTGCCAGTA
GGTGCTACTG
GGTGCTGGAA
GGTGGTAGAG
GGTGGTGTTA
GGTGGTTGGA
GGTGTCTCTT
GGTGTGTGAT
GGTTACCGAG
GGTTACTCGT
GGTTAGCTAA
GGTTAGGTGG
GGTTCACCTG
GGTTCTCTGA
GGTTCTGGTG
GGTTGAGGAG
GTAACTAGCG
GTAAGAGACT
GTAAGTGCCG
GTACAGCACA
GTACCATCTT
GTACGGACGA
GTACGGAGCT
GTACGTAACG
GTACGTCAGA
GTACTCCATG
GTACTCCGGT
GTAGAGAGGT
GTAGAGGCCA
GTAGCCACTA
GTAGCTAAGT
GTAGGAAGCG
GTAGGTAGTA
GTAGGTGATG
GTAGGTTCGG
GTAGTCACCG
GTAGTCTAGG
GTAGTTGGTT
GTATCAGCGG
GTATCTGCCT
GTATCTGGTA
GTATGACGCA
GTATTGGAGG
GTATTGTCGA
GTATTGTGTG
GTCAACCATT
GTCACACCTA
GTCACTGATA
GTCAGAATCA
GTCAGGCAGT
GTCATCATGT
GTCATCCAGA
GTCATCGCCA
GTCATGAACG
GTCATGCCTG
GTCCAACATG
GTCCAATACT
GTCCACCTCT
GTCCGGCTTA
GTCCTCTCTA
GTCCTGAATT
GTCCTGTAGA
GTCCTTCCGA
GTCGACGAGT
GTCGAGAAGG
GTCGCATCTG
GTCGCATTCA
GTCGCCAATG
GTCGCTACGA
GTCGCTGCTT
GTCGGTGTGT
GTCGGTTCTA
GTCGTGACGT
GTCGTTGTTG
GTCTAAGCCG
GTCTACCTGG
GTCTACGCGA
GTCTCATCGA
GTCTCCTACA
GTCTCTCAGG
GTCTGATCCT
GTCTGGCACA
GTCTGTGTCG
GTGAACGAGG
GTGAAGGATA
GTGAGAAGTT
GTGAGGAACT
GTGAGTGTGA
GTGATCCTCG
GTGATGAAGA
GTGATGCGGT
GTGCCAAGCA
GTGCCATAGG
GTGCCTCGTA
GTGCGAATTG
GTGCTCAGTG
GTGCTCTACG
GTGGAAGACT
GTGGAGAGCA
GTGGAGTTCT
GTGGCAATCG
GTGGCCTAGT
GTGGCTTGCT
GTGGTCGACA
GTGGTTGAGG
GTGTAATGCG
GTGTACCGGA
GTGTCCGGTT
GTGTCCGTCA
GTGTGAGATT
GTGTGGCTTG
GTGTGTTGTT
GTGTTCCGCT
GTGTTGCTGA
GTTAAGGCGT
GTTACCACGG
GTTACCGGTG
GTTACTACCT
GTTAGAATGG
GTTAGAGCTT
GTTAGTCGTG
GTTATTCGCA
GTTCACTCCG
GTTCAGCTTG
GTTCCATCCA
GTTCCTCGCT
GTTCCTTGTG
GTTCGATCGT
GTTCGGTCTG
GTTCGTCTCA
GTTCTCACGT
GTTCTGCGTT
GTTGAAGTCA
GTTGACTGTT
GTTGACTTGA
GTTGAGATCG
GTTGAGGCTG
GTTGCTGTGG
GTTGGAATCT
GTTGGAGGTA
GTTGGTACCG
GTTGGTGCGA
GTTGTGGTCT
GTTGTTGGCG
TAACAACCGG
TAACCATACG
TAACCTCGGC
TAACGACCAT
TAACGACGCG
TAACGTAGGT
TAACGTTCAG
TAACTCTCCG
TAACTGAACG
TAACTGCCGC
TAAGAAGCAG
TAAGACGGCC
TAAGAGTGCG
TAAGCCGAAT
TAAGGAGCGC
TAAGTCACGG
TAAGTGAGAG
TAATCAGCAC
TAATGAGCCG
TAATGGCGAG
TAATTGTGGC
TACAACCTCG
TACAAGACCT
TACAAGGAGC
TACACACAGC
TACAGAACAC
TACAGTGCGT
TACATCAACG
TACATCGCGG
TACCAGCCAG
TACCGACTCT
TACCGGACGT
TACCGTATCC
TACCGTTAGC
TACCTCATGT
TACCTCCTAG
TACCTTCCGG
TACGAGTTCT
TACGCCTAAC
TACGCTGTCC
TACGCTTCGT
TACGGTGAGG
TACGTGTAGT
TACGTTGCGC
TACTAAGTGC
TACTACGAGG
TACTAGCCGT
TACTCCGTCT
TACTCTTCAC
TACTGACCGG
TACTGGCCAC
TACTGTGACT
TAGAAGATGC
TAGAAGGACG
TAGACCGGAG
TAGACTCAGT
TAGACTGTCG
TAGAGAGTCC
TAGAGGCGAT
TAGCACAGAG
TAGCAGAAGG
TAGCAGCACT
TAGCCTCACC
TAGCGGAGAC
TAGCGGTGCT
TAGCGTCTAC
TAGCTCCAAC
TAGCTTAGCG
TAGGAGGAGT
TAGGCTGAGC
TAGGTCTGCC
TAGGTGAACC
TAGGTGTAAG
TAGGTTGGAT
TAGTAAGGCC
TAGTACTACC
TAGTACTGGT
TAGTCACTGC
TAGTGTCAGG
TAGTTCCGAT
TAGTTCCTCG
TAGTTCGAGC
TAGTTGGTAC
TAGTTGTGCG
TATACCATGG
TATACTCCAG
TATAGGACAG
TATATGCCGG
TATCACCGGC
TATCCAAGAG
TATCCACGCT
TATCGGTCGG
TATCTGAGGT
TATGACTTGG
TATGAGAGGC
TATGCCACAC
TATGGTGCCG
TATGGTGTAC
TATGTGTCCT
TATTAGCTGG
TATTCCGCGG
TATTGGCGGC
TCAACTGCAG
TCAAGACACG
TCAAGTCCTC
TCACAACGTC
TCACCACATT
TCACCTAACC
TCACCTCCAC
TCACCTCGTG
TCACCTTCTT
TCACGATCCG
TCACGGTAAG
TCACTCAATG
TCACTGCGAC
TCACTTACCG
TCAGACGCCT
TCAGCAAGCG
TCAGCCTGAC
TCAGCTAGAT
TCAGGTAGCC
TCAGGTTATG
TCAGTCTGTT
TCATAATGCC
TCATCCGGTT
TCATGAGGAT
TCATGTGACG
TCATTCCGCT
TCATTCTACC
TCATTGGATG
TCCAAGGAAG
TCCACCATTC
TCCACTAACG
TCCAGAGTTG
TCCAGGCTCT
TCCATCACAG
TCCATTCCAC
TCCATTGATC
TCCGAAGTCC
TCCGAGGATC
TCCGAGTACG
TCCGCAGCTT
TCCGCATTAT
TCCGCCAACT
TCCGGAACAG
TCCGTCGAAC
TCCGTGACCT
TCCGTTAACC
TCCTAGGTAC
TCCTCACATC
TCCTCATCCT
TCCTCTTACC
TCCTGAGACC
TCCTGGCCTT
TCCTGGTCAG
TCCTGTCTAT
TCCTTCTCTT
TCCTTCTTCG
TCGAGAAGTC
TCGAGGCTAC
TCGATCCTCC
TCGATCGGCT
TCGATGGTTG
TCGATTCACG
TCGCAATGAC
TCGCACCTTG
TCGCCACAAG
TCGCCATGTT
TCGCTCTACT
TCGCTGTATG
TCGGACTTCT
TCGGAGAGTG
TCGGAGATCC
TCGGCCTAAG
TCGTACCGAC
TCGTAGCGTT
TCGTCAGTCC
TCGTCCGTTG
TCGTCCTGTC
TCGTCTGGAC
TCGTGACGAG
TCGTGGTACG
TCGTGTGGCT
TCGTGTGTTC
TCGTTCTTAC
TCTAACACAC
TCTAAGCGTC
TCTACACCTG
TCTACAGGCC
TCTAGGAGCT
TCTAGTCGAC
TCTAGTGGTT
TCTATCAGCG
TCTATGACTC
TCTCAACGCG
TCTCACTCTT
TCTCCACTTC
TCTCGATGTC
TCTCGGAGAG
TCTCGGTCCT
TCTCGTACAT
TCTCGTTCTG
TCTCTGTGCG
TCTGAATCAC
TCTGACAGTT
TCTGAGGTCT
TCTGAGTGCC
TCTGCCACTG
TCTGCCGCAT
TCTGCCTTCC
TCTGCTACCT
TCTGCTATAC
TCTGGATTAG
TCTGGTACTC
TCTGGTTGCG
TCTGTCGCTC
TCTGTCTCCG
TCTGTGGCAG
TCTGTTATCG
TCTTACGGCG
TCTTAGTCCG
TCTTCACTCG
TCTTGGCGAT
TGAACTCAGC
TGAAGTGATG
TGACACTCGG
TGACAGAATC
TGACCAACAG
TGACCATGTC
TGACGACAGG
TGACGATCTT
TGACGGACAT
TGACGGTGAC
TGACTCCGAT
TGAGACACTC
TGAGAGGATT
TGAGCAACGT
TGAGCCGATC
TGAGCTGAAG
TGAGCTTCGC
TGAGGAGCTG
TGAGGAGGAC
TGAGGTTAGT
TGAGTCGCAG
TGATAAGCGG
TGATAGTCTC
TGATCATGAG
TGATCCTGGC
TGATCTCGTC
TGATCTGCAT
TGATGATCAC
TGATTGCCTG
TGATTGGCAC
TGCAACAAGG
TGCACACATG
TGCACAGCAC
TGCACTCTAC
TGCAGGCTTC
TGCAGTCCAT
TGCAGTGAAC
TGCATTGTGT
TGCCAACAAC
TGCCAACCGT
TGCCACTTGT
TGCCAGACTG
TGCCGATCAG
TGCCGGCAAT
TGCCGTCTTG
TGCCGTTCGT
TGCCTTAATG
TGCGACGTAC
TGCGACTCTG
TGCGAGTCGT
TGCGCCATTG
TGCGGAATGT
TGCGGAGTTC
TGCGTCACAC
TGCGTCTAAT
TGCGTGTATC
TGCTAAGTTG
TGCTCCGAAG
TGCTCCGCTT
TGCTCTCCAG
TGCTGATAGC
TGCTGTGTGG
TGCTTCCTGC
TGCTTGCTAG
TGGAACCATC
TGGACAGAGC
TGGACAGGTT
TGGACCATAT
TGGAGTAAGC
TGGAGTGTAG
TGGATCCGAC
TGGATGAGTC
TGGATGGAAG
TGGATTCGGT
TGGCACCAAG
TGGCAGCTAT
TGGCAGTTGG
TGGCCAATGT
TGGCCACGAT
TGGCCTCTAG
TGGCGAAGTG
TGGCGACTTC
TGGCGGTAGT
TGGCTGTGAT
TGGCTTAGTT
TGGCTTATGG
TGGTACGTAT
TGGTAGCAAC
TGGTAGGAGG
TGGTCAGAAT
TGGTGACTGG
TGGTGGTTGC
TGGTTCTATG
TGTAACCTTG
TGTACCGCGT
TGTACTCCTT
TGTACTCTGG
TGTAGAGGTC
TGTAGGACGT
TGTAGTGCGG
TGTATGGCAT
TGTATGGTGC
TGTATTGCTC
TGTCAGACAC
TGTCCAATTG
TGTCCTTCGG
TGTCGATTAC
TGTCGGCCTT
TGTCGTCGGT
TGTCTCTCGC
TGTCTTCTTC
TGTGAAGCAT
TGTGACACGG
TGTGAGGTTG
TGTGCAAGAC
TGTGCTGCAC
TGTGGATGGC
TGTGTGACTT
TGTGTGATAG
TGTGTTGGAG
TGTTAAGCTC
TGTTAGCCAG
TGTTAGTGAC
TGTTCAGTGG
TGTTCCTTAG
TGTTGACCGT
TGTTGTGGAT
TTAACTAGGC
TTAAGGACGG
TTAAGGAGTC
TTAATCGGCG
TTAATTGCGG
TTACAGCGTG
TTACAGTCGC
TTACCAAGCC
TTACGACATC
TTACTGAAGC
TTACTGCGCT
TTAGACAACG
TTAGACGCGG
TTAGCAACTC
TTAGCCTCCG
TTAGCTACGG
TTAGGAGAGG
TTAGGATGGT
TTAGGTACCT
TTAGTCAGGT
TTAGTGGCCG
TTATCACAGC
TTATGATGCG
TTATGGCGCC
TTATTCCAGG
TTATTCGGTC
TTATTGCCGT
TTCAACCACC
TTCAACCTGT
TTCACAACCG
TTCACAGTGG
TTCAGAGAGC
TTCAGTATCG
TTCATGGCGT
TTCCAACTGC
TTCCACAATC
TTCCAGATGT
TTCCAGCCTT
TTCCAGCTCG
TTCCGGAACC
TTCCGGTAGG
TTCCGTTCCG
TTCCTCCACT
TTCCTGACGG
TTCCTGCATG
TTCCTGTCCT
TTCGACACGC
TTCGAGATTC
TTCGAGGCCT
TTCGCCATCC
TTCGCCTTGT
TTCGGTGACC
TTCGTCATGG
TTCGTCGTCT
TTCGTGTCGC
TTCTAATCGG
TTCTCATTGC
TTCTCTCCTT
TTCTGAGCTC
TTCTTCGCGC
TTCTTGCTCC
TTCTTGTTGG
TTGAACATCC
TTGAAGAGCT
TTGACAGGCG
TTGACTAACC
TTGAGAGTGT
TTGAGTGAGG
TTGATCAAGG
TTGATGCACC
TTGATTCTGG
TTGCACTGCC
TTGCCTAAGG
TTGCGACAGT
TTGCGGAGGT
TTGCGGATCG
TTGCGTCGTG
TTGCGTTGGC
TTGCTCTATC
TTGGAAGATG
TTGGAATTGG
TTGGACGGCT
TTGGCCAGTC
TTGGCCGATT
TTGGTCTTCG
TTGTAGCTGC
TTGTCACGTT
TTGTCAGATC
TTGTCCGAGG
TTGTCTCTCT
TTGTCTTGTG
TTGTGAGACG
TTGTGGCACT
TTGTTCCGGC
TTGTTCGTGT
