# Supplementary material for: Improved Lower Bounds of DNA Tags Based on a Modified Genetic Algorithm
Source: PLoS One. 2015 Feb 18;10(2):e0110640. doi: 10.1371/journal.pone.0110640 (PMC4332859; doi:10.1371/journal.pone.0110640)
Supplement: S1 File — (ZIP) [file pone.0110640.s001.zip › Table 2/(10,4),399.txt]

AACAGTGAAC
AACCACACAA
AACCGTAAGG
AACCTCTCCG
AACGAGGTCC
AACGCTTAGA
AACTAGCCAC
AAGAGGCGAC
AAGCGACACC
AAGCGGTGGA
AAGGACTGCG
AAGGCAATCA
AAGGTGTAGG
AAGTCTTGCC
AATATCGGCG
AATCAGTTGG
AATCGTTCCA
AATGGTACAG
AATTACCTCG
ACAATGACAG
ACAATTGGTG
ACACAATGCC
ACAGACGCCA
ACAGCTGCTC
ACATGGCGAA
ACCAACCACC
ACCAGGACTC
ACCGGAGTAG
ACCGTCATTC
ACCGTCTAAG
ACCTAACTTG
ACCTAGTCTA
ACCTTCGTCG
ACGAACCTTA
ACGCACCAAG
ACGCGTTGAC
ACGCTCAACC
ACGCTGATTA
ACTAGTGGCC
ACTATCCTAG
ACTCCAAGAG
ACTCCTTGTA
ACTCGACCTC
ACTGCCACAC
ACTGCTTCCG
ACTTCACTCA
AGAAGTCGTC
AGACAACCGC
AGACGGACAA
AGACTCCGAG
AGAGCCTATC
AGAGGTAAGC
AGAGTCTCAA
AGATTCGCTG
AGCATTGCGC
AGCCAGCTGA
AGCCTGCATC
AGCGACGAGA
AGCGCAGAAC
AGCGTGACTG
AGGACACGAA
AGGAGTATAC
AGGCCACTTC
AGGCGAATGG
AGGTGGTTGC
AGGTTCCTAA
AGTACCGGAC
AGTCAGAGTC
AGTCTCTCGC
AGTGCTACGA
ATAACAGCTG
ATAACCAAGG
ATACACTGGA
ATATACTCCG
ATCAACGTGG
ATCGCATCGG
ATCGCCGTCA
ATCTGAGCGC
ATGACCGACC
ATGAGGATCG
ATGATTCAGG
ATGGAAGTTC
ATGGCTAGGC
ATGTAACAGC
ATGTGTGGCA
ATGTTGCTTG
ATTAAGGCCG
ATTCGTAGGA
ATTCTGTCTG
ATTGAATGGC
CAACAGCAGT
CAACCAAGCC
CAAGGTGACC
CAATACGGAT
CAATTGTGGT
CACACTATGA
CACATCGACC
CACCGAACCA
CACTACTCGC
CACTTGCTGA
CAGACCGTAA
CAGCACTGGT
CAGCTGAAGC
CAGGAGAACA
CAGGCATTGC
CAGGTCAGAC
CAGTGGCTCT
CAGTTCCGCA
CATAAGCGGA
CATCCTCTCA
CATCGGATAT
CATCGTCCGT
CATGACATGT
CATGCTGCAA
CATGGATGGA
CATTCAGTGA
CCAACACCTC
CCACAACGTA
CCACTCTAAC
CCAGGTGCAT
CCATGTTACT
CCGAACGACT
CCGAGTAATT
CCGATGAGAT
CCGATTGTCC
CCGCAATTCA
CCGCCTCATA
CCGGCTTAAT
CCGGTTGGAA
CCGTTCTGTT
CCTATCGCCA
CCTATGCTTC
CCTCGGTCAA
CCTCTCCTCT
CCTGGAAGAC
CCTTAGGTTA
CCTTCACGAT
CCTTCCTTAA
CCTTGAGTCC
CGAATGCCTT
CGAATTCAAC
CGACACAGAC
CGACTTACTC
CGAGCCAAGT
CGAGCTGGTA
CGAGGATGTT
CGATAGTGAA
CGCAAGAATC
CGCATGGAGT
CGCCAGTCAT
CGCGAATAGT
CGCGCAACAA
CGCGGTATTC
CGCTGTCCAA
CGGAAGCTAC
CGGAGTCTGT
CGGCGACATT
CGGCGTAGAA
CGGTAATATC
CGGTACGTGT
CGTAGAGCGT
CGTCACCTTC
CGTCTTAGGT
CGTGTTGTGA
CGTTAACCGA
CGTTGTGCTC
CTAACTAGTC
CTAAGAGACT
CTACAGACGC
CTACCACCGT
CTATCATGCA
CTATGGCGTT
CTCACACATT
CTCACTGCCA
CTCAGTCTCC
CTCCAATTGC
CTCCGTTATC
CTCGGAGCTT
CTCGTGGTTC
CTCTACGATC
CTCTTGGCCT
CTGAAGGAGC
CTGACTCGCT
CTGATCCATA
CTGCAGATCT
CTGCGACTGA
CTGTAAGGTT
CTGTTCTAGC
CTTATCCGGT
CTTATGACGA
CTTCAGCCTA
CTTCCAAGTT
CTTGACGGTA
CTTGGAATCA
CTTGTCTCTT
GAAGACACCG
GAATAACGCT
GAATAGGACG
GAATTCTCCT
GACACCGCAT
GACATTGAGG
GACCGATACG
GACGGAGTGA
GACGTCTTGG
GACGTGGACT
GACTGTCAGA
GAGAGACGGT
GAGATGGTGT
GAGGCCTGAA
GAGTGACAAG
GATCAGCTAA
GATCCTCGAT
GATCGGTGAG
GATCTTACGG
GATGAGGCCA
GATGGAACGT
GCAACAGATA
GCAAGTAGCT
GCAATTCACG
GCACTGCGTT
GCAGCATCAG
GCATCTGGCA
GCCAAGCAAT
GCCACACTCT
GCCAGTGTTA
GCCGCTTCTT
GCGAGACACA
GCGATCGAAG
GCGCTCTTAT
GCGGAATGCT
GCGGCAATTG
GCGGTTAACA
GCGTAACTAT
GCGTGTGGAT
GCTAGAACTG
GCTAGGAGAA
GCTATTGCAT
GCTCGATGCA
GCTGCCGTTA
GCTGTGACCT
GCTTACCGTG
GCTTACGCAA
GCTTACTTCT
GCTTGATTAG
GGAACCACAA
GGAAGGCAAG
GGAAGTGATT
GGACAGTCTG
GGACGATCGA
GGACTGAAGG
GGATCAGCGT
GGATCCTGTG
GGATTGCCGA
GGCAACAAGG
GGCAAGATAA
GGCACTCCTA
GGCGCCAATA
GGCGGTACAT
GGCGTTGTAG
GGCTAGTTGT
GGCTTCCAGT
GGCTTGGATA
GGTAACGTTG
GGTAGGCTTA
GGTCCAAGGA
GGTCGACTGT
GGTGAATCAA
GGTGCAGTAT
GGTTAGCCAG
GGTTCTGGAG
GGTTGTCGTT
GTAATGAGTG
GTACGGTAGT
GTACTCCATG
GTACTTACCT
GTAGAATAGG
GTAGCCAGTT
GTAGCCTCCA
GTATCCGAGA
GTATGGCACA
GTATGTGCGG
GTCAGAACGA
GTCATCGCTG
GTCCTTCTGG
GTCTCATCTA
GTCTGACTCG
GTCTTGTTCA
GTGAACGGCA
GTGCAATGTA
GTGCACCAGA
GTGCTGTACG
GTGGCAGACA
GTGGTGAATT
GTGTCCTGGT
GTGTGATAGA
GTTCCATCCT
GTTCTGCCGT
GTTGGTGGTG
TAACACTCGG
TAACGATCAC
TAACGTAGAG
TAAGCTACGC
TAAGTGGCCG
TAATGGCAAC
TACAGGCCAG
TACATCACGT
TACCACAACT
TACCGAATGT
TACCTGTTCC
TACGAAGCGG
TACGTTGCAT
TACTCCTACC
TACTGAGTAC
TACTTCGAAG
TAGACTGACT
TAGCTCCAAT
TAGGAGAGGC
TAGTCATTCG
TAGTGTCTGG
TATACAAGCG
TATAGGCTGT
TATATGCGCC
TATGCCATCC
TATTCCGGCT
TCAACACGAG
TCACTCTGCG
TCAGAAGGTG
TCAGGATATC
TCAGTCAACT
TCATCCGCAC
TCATGTGAAG
TCCACTATAG
TCCAGAGATT
TCCATGCTCG
TCCGAGTCCT
TCCGTGACAC
TCCTTGCCTT
TCGCGATGTG
TCGGCAGAAG
TCGGCTTGTC
TCGTACGTAG
TCGTTCCACG
TCTAACGTCC
TCTAAGCCTG
TCTACCAGAT
TCTCACACCG
TCTCGGATCC
TCTCTGTGAC
TCTGTTAGTG
TCTTCTCTTG
TGAACTCCGT
TGAAGAGCTC
TGACCTTGTT
TGAGGTTGAC
TGATGACGGC
TGCCAACCAG
TGCCGGCTAT
TGCCTCATGG
TGCGACATAC
TGCGACGCTT
TGCGCTTAAG
TGCGGATTGG
TGGACCAATG
TGGAGAAGAG
TGGATTCTAG
TGGCAATGAC
TGGCGGAGTT
TGGCGTTAGC
TGGTAGCAGT
TGGTCTCATC
TGGTGGTAAG
TGTACTGTTC
TGTAGGACAT
TGTCTTCCAC
TGTGCAACTT
TGTTAGGTAC
TGTTCCGTGG
TTAAGGAGGT
TTAATCAGCC
TTACAGTGCT
TTACCTCCTC
TTAGAGAACG
TTAGTCACGG
TTAGTCGATC
TTAGTTGGCT
TTATTGTCGC
TTCAAGATGC
TTCCAGCACC
TTCCGACTTC
TTCGCCGAGT
TTCGCTAATC
TTCGGTACCG
TTCTGGCAGG
TTGAACCGTC
TTGACTGTGG
TTGCTTCTCC
TTGGACTACC
TTGTAAGACG
TTGTGGTGCC
