# Supplementary material for: Improved Lower Bounds of DNA Tags Based on a Modified Genetic Algorithm
Source: PLoS One. 2015 Feb 18;10(2):e0110640. doi: 10.1371/journal.pone.0110640 (PMC4332859; doi:10.1371/journal.pone.0110640)
Supplement: S1 File — (ZIP) [file pone.0110640.s001.zip › Table 2/(10,5),91.txt]

AACAAGGTCG
AACCGTACGA
AACTCACCGC
AAGCTTCTAC
AAGGCAGTGG
ACAGAAGAAG
ACATGGCATC
ACCTCCGACA
ACGACTAGTA
ACGTGTGTTG
ACTAGACGCC
AGAGTGTGAC
AGCCACCATG
AGGAACGTTC
AGTCGATCGG
ATACCTCAGG
ATGCGGTTCA
ATGGCCTGTC
ATGTAGCGGA
ATTGCAACCG
CAACACTGAT
CAAGAATCCA
CAATTGGACC
CACCGGTTAC
CACTAGCCAA
CACTCCTCCT
CAGTCCGTAA
CCAAGTACAT
CCACCTAACC
CCGGTTGGAT
CCGTAAGGCA
CCTGGAGTTC
CGACAACAGC
CGCCGTTCTT
CGCGCTATGA
CGCTCAGAAC
CGGAGGAGAA
CGTATTGCGT
CTAATTCCTC
CTATGGTGGC
CTCAGTGCCA
CTCCACACTC
CTCGTGAATT
CTTAAGCTCC
CTTCTCATGT
GAAGCTGGAG
GACGGAGCAT
GAGATCGGCA
GATGTCTCAA
GCATGTTACG
GCCGCCTTAT
GCCTAACACT
GCTGTGGTCT
GCTTACCGAG
GGAATCCGGT
GGAGCTACTT
GGCATCATTA
GGCTTGTAAT
GGTGAGATAG
GGTGGTTGTA
GGTTCCTCTG
GTAGACAAGA
GTATAGGATG
GTCCTTCTCA
GTCGAAGTTA
GTGGAATGCG
GTTCAGTGGT
GTTCGGCCTA
TACACCGTGC
TACGCAATCT
TAGAACCTAG
TAGCGAAGGC
TAGTCTTACC
TATATGCCGG
TCAAGGCGAG
TCACTGTCTG
TCAGAGAGCT
TCATCACCTT
TCCTTGGTAG
TCGGTTATTC
TCTCCATTCG
TGAAGGACTC
TGCCGGAAGT
TGCGTCACAG
TGGCAGCGAT
TGTTCTCGAC
TTAACCACGT
TTACGTTGCT
TTCTACTAGG
TTGATGAACG
TTGTCCGGCT
