# Supplementary material for: Improved Lower Bounds of DNA Tags Based on a Modified Genetic Algorithm
Source: PLoS One. 2015 Feb 18;10(2):e0110640. doi: 10.1371/journal.pone.0110640 (PMC4332859; doi:10.1371/journal.pone.0110640)
Supplement: S1 File — (ZIP) [file pone.0110640.s001.zip › Table 2/(10,6),28.txt]

AACGCATCGG
ACATCCTGCC
ACCTGGCAAC
ACTCCAATTG
AGGTGAGAGG
ATAATGCGGA
CAGCTCCGAA
CGATTGTCTT
CGGCGGATTA
CTACTTCACC
CTCAAGGTCA
CTTCGTTGGA
CTTGACACTA
GAACAGTCCA
GAGGCTTGCT
GCAAGAGGTG
GCGACCAACA
GGACACCGTT
GGTTAGCTAA
GTTAGGACCG
TCCTCTGTAG
TCGGAGTGAC
TGAATCACAG
TGAGAAGCTC
TGCCGTTCAT
TGTACTATGC
TTCCACAAGT
TTGTGGCGTT
