# Supplementary material for: Improved Lower Bounds of DNA Tags Based on a Modified Genetic Algorithm
Source: PLoS One. 2015 Feb 18;10(2):e0110640. doi: 10.1371/journal.pone.0110640 (PMC4332859; doi:10.1371/journal.pone.0110640)
Supplement: S1 File — (ZIP) [file pone.0110640.s001.zip › Table 2/(10,7),12.txt]

AAGGCAGAGG
AGTTGTGTTG
ATCCGGCCTA
CCAGAGTGCA
CGCGCCAATT
CGTATTCCGC
GAACAACCAG
GACCTCTTCT
GGTCCATGGA
GTGGTTAACA
TACTAGGACC
TCGAACGGTG
