# Supplementary material for: Improved Lower Bounds of DNA Tags Based on a Modified Genetic Algorithm
Source: PLoS One. 2015 Feb 18;10(2):e0110640. doi: 10.1371/journal.pone.0110640 (PMC4332859; doi:10.1371/journal.pone.0110640)
Supplement: S1 File — (ZIP) [file pone.0110640.s001.zip › Table 2/(5,3),25.txt]

AACCG
AATGC
ACCTC
ACGCA
AGAAG
CAACA
CACGT
CCAAT
CGGTA
CTATC
CTGCT
CTTGA
GAGGA
GATCT
GCGTT
GCTAA
GGCAT
GTAGT
GTCCA
TAAGG
TACAC
TCGAG
TCTCC
TGTTG
TTGGC
