# Supplementary material for: Improved Lower Bounds of DNA Tags Based on a Modified Genetic Algorithm
Source: PLoS One. 2015 Feb 18;10(2):e0110640. doi: 10.1371/journal.pone.0110640 (PMC4332859; doi:10.1371/journal.pone.0110640)
Supplement: S1 File — (ZIP) [file pone.0110640.s001.zip › Table 2/(7,3),133.txt]

AACCTCA
AACTACG
AAGAGAC
AAGTTCC
AATCGCC
AATGTGC
ACAACCG
ACACAAG
ACAGGCA
ACATCTC
ACCACAC
ACGAACA
ACGGTTC
ACGTTAG
ACTCCTA
ACTGGAC
ACTTGTG
AGAACGC
AGACGTA
AGAGGAG
AGCCTTC
AGCTTGA
AGGAATC
AGGATGG
AGGCTAA
AGTGTTG
AGTTCGG
ATACCTG
ATAGACG
ATCCAGA
ATCGTGG
ATGAGTG
ATGCGCA
ATTCCGC
CAACGCA
CACATAC
CACTAGT
CACTCAA
CAGAGGT
CAGGTGA
CAGTACA
CATCGAT
CATTCCT
CATTGGC
CCAGATC
CCATGTT
CCGCTAT
CCGTGAA
CCTATTC
CCTCTCA
CGAAGAA
CGAGCTA
CGATCAC
CGCCAAT
CGGATTA
CGTCTGT
CGTGGTT
CTAAGGC
CTACACC
CTAGAGA
CTCAACT
CTCATGA
CTCTTCC
CTGCATT
CTGTGTC
CTTACGT
CTTAGCA
GAAGACT
GAAGCAG
GAATGGA
GACACGT
GACCTAT
GAGATCG
GAGCGAA
GAGTAAG
GAGTTGT
GATACCA
GATCTGA
GCAGCTT
GCATACG
GCCGATA
GCGTATT
GCTACAT
GCTGTAA
GCTTGCT
GGAAGTG
GGACAGA
GGATGAT
GGCTCTT
GGTAGGT
GGTCTAG
GGTTCAA
GTAACGA
GTACGTT
GTATCCT
GTCACTG
GTCGTCA
GTGCTTA
GTGGAGT
GTTATGG
GTTGGTG
TAACCGC
TAAGAGG
TAATGCG
TACCACT
TACTCGG
TAGCAAC
TAGGTAG
TCAAGAC
TCACGCT
TCCAATG
TCCATCC
TCCTCAT
TCGGAAT
TCTAGCG
TCTCTTG
TCTGCCT
TGACATG
TGATGGC
TGCAAGT
TGCACTC
TGGAGAG
TGGTGTT
TGGTTAC
TGTCCTT
TGTGCAC
TTAGGCC
TTCCTCG
TTCGCGT
TTCGTTC
TTGCAGG
TTGGTCT
TTGTACC
