# Supplementary material for: Improved Lower Bounds of DNA Tags Based on a Modified Genetic Algorithm
Source: PLoS One. 2015 Feb 18;10(2):e0110640. doi: 10.1371/journal.pone.0110640 (PMC4332859; doi:10.1371/journal.pone.0110640)
Supplement: S1 File — (ZIP) [file pone.0110640.s001.zip › Table 2/(7,4),34.txt]

AACACAC
AAGTGGC
AATCTCG
ACAAGCC
ACCTCTA
ACGGAAG
AGGCATA
ATCCAGG
CAACCGA
CACATGT
CATGTAC
CCAACAT
CCGGTTA
CCTTGCA
CGAGGAA
CGATAGC
CTCAATC
CTCTCCT
GAATGAG
GAGCTAT
GCCATTG
GGAAGTT
GGTTCAA
GTACACT
GTGAGCA
GTTGCTG
TAGAAGG
TCATACG
TCTGGAT
TGACCTC
TGCGAAC
TGTGTGG
TTAGCGT
TTGTTCC
