# Supplementary material for: Improved Lower Bounds of DNA Tags Based on a Modified Genetic Algorithm
Source: PLoS One. 2015 Feb 18;10(2):e0110640. doi: 10.1371/journal.pone.0110640 (PMC4332859; doi:10.1371/journal.pone.0110640)
Supplement: S1 File — (ZIP) [file pone.0110640.s001.zip › Table 2/(8,4),73.txt]

AACCTTGG
AACGGAGA
AAGAGGCA
AATAGCGG
AATCCTCC
ACCACCAA
ACGCAATG
ACGTTGTC
ACTGGCTA
ACTGTGAG
AGATCGTG
AGCTCTAC
AGGAGTTC
AGGCTAGA
ATCAGTCG
ATCCAAGC
ATGGATGG
ATTGAGCC
CACACTCA
CAGAGAAC
CAGTTGGA
CATCAGGT
CCACTGTT
CCATGGAA
CCGCTTAA
CCTAAGCA
CCTGATTC
CGATTAGC
CGCAACAT
CGGTGTAT
CGTTCCAA
CTACCATC
CTCGTACA
CTCTCCTT
CTGACACT
CTTGGTCT
GAATGACG
GACCAACT
GAGCTAAG
GAGGATCA
GAGTCTGT
GCAGTACT
GCCTTCTA
GCTTGCAT
GGAGAATG
GGAGTGAA
GGTAAGAG
GGTACCTT
GGTTGTTG
GTACTCCA
GTCAACGA
GTCGGATT
GTCTTAGG
GTGACTTG
GTGCAGTA
TAAGTGCC
TACGACAG
TATTCGGC
TCATCACC
TCCAGCTT
TCCGTATC
TCGTCGAT
TCTAGGAC
TCTCTTCG
TGAACCAG
TGACAGAC
TGAGGAGT
TGCCATGT
TGTGTCAC
TTACCGGT
TTAGGCTG
TTCACTGC
TTGCTACC
