# Supplementary material for: Improved Lower Bounds of DNA Tags Based on a Modified Genetic Algorithm
Source: PLoS One. 2015 Feb 18;10(2):e0110640. doi: 10.1371/journal.pone.0110640 (PMC4332859; doi:10.1371/journal.pone.0110640)
Supplement: S1 File — (ZIP) [file pone.0110640.s001.zip › Table 2/(9,3),876.txt]

AACACGTGC
AACAGACGG
AACAGCCAA
AACATGTCG
AACCAACCA
AACCACTCC
AACCGTCAC
AACCTCTGG
AACGAGTGG
AACGCACAG
AACGCATGA
AACGCTTCG
AACGGTAGA
AACGTGCGA
AACGTTACC
AACTCCAAG
AACTCTCGA
AACTGGAAC
AACTGGTCA
AAGAACGGA
AAGAACTCG
AAGACAGCC
AAGAGCGAG
AAGAGGTGA
AAGCAAGGC
AAGCCAGAA
AAGCGATCC
AAGCGTAGC
AAGGAGTCA
AAGGATACG
AAGGCTAAC
AAGGCTGCA
AAGGTGTGC
AAGTCCAGC
AAGTCGGAC
AAGTGTGGA
AAGTTCACG
AATACCGGC
AATACGCCA
AATCGAGCA
AATCTACGG
AATCTCCAC
AATGATCGG
AATGGACGA
AATGTAGCG
AATTCCGCA
AATTCTCCG
AATTGTGCC
ACAACACTG
ACAAGGCTA
ACACATGAG
ACACGAACG
ACACGAGAA
ACACTCCTC
ACACTCGCA
ACACTTCCG
ACAGATCTG
ACAGCGATG
ACAGCTACA
ACAGTTGAC
ACATAGCTC
ACATCTGCC
ACATGCCTG
ACATTCACC
ACCAAGTAG
ACCACAACA
ACCACCTTG
ACCAGACTC
ACCAGCAAG
ACCATGAAC
ACCGAACTA
ACCGCATTC
ACCGGATAA
ACCGTGTTA
ACCGTTAAG
ACCTCGATA
ACCTGTACG
ACCTGTCAA
ACCTTCTAC
ACCTTGCCA
ACGACGTTA
ACGAGAGAC
ACGAGATCA
ACGATGACG
ACGCACTAA
ACGCCTTCA
ACGCGAATC
ACGCTCATG
ACGGAATTG
ACGTACGTG
ACGTCTTAC
ACGTGTGAG
ACGTTCGAA
ACGTTGTCC
ACTAACGAG
ACTAAGTCC
ACTACCTAC
ACTAGACCG
ACTCCAGAC
ACTCCTCTC
ACTCGCTCA
ACTCTACCA
ACTGAAGCA
ACTGCTTAG
ACTGTACAC
ACTGTGGAA
ACTGTGTCG
ACTTAGGAC
ACTTCTGTG
ACTTGCGTA
ACTTGGCAG
AGAACAGAG
AGAACGCAA
AGAAGCCAC
AGAAGCGTG
AGAATCCGA
AGAATGAGG
AGACAACGA
AGACCTGAC
AGACGAAGC
AGACTACAG
AGACTCAAC
AGAGAAGTG
AGAGCAATC
AGAGCTAGG
AGAGTACGC
AGATCGGTC
AGCAACTTC
AGCACACAC
AGCACCAGA
AGCAGGTAC
AGCATGTGA
AGCCAATGC
AGCCACCTA
AGCCATAGA
AGCCTAAGG
AGCCTACTC
AGCGATAAC
AGCGCTCAA
AGCGTATTG
AGCTAGAGC
AGCTCGTAA
AGCTGCATC
AGCTGGCTA
AGGAAGAAC
AGGAGATGG
AGGATGGTA
AGGCATAAG
AGGCCATTA
AGGCTCTAG
AGGTACTAC
AGGTATGGC
AGGTCCATG
AGGTGCTGA
AGGTTGATC
AGGTTGTGG
AGTAACCGC
AGTACACGG
AGTACGTTC
AGTCAAGTC
AGTCATCAC
AGTCGTCTG
AGTCTCTTC
AGTCTTCGA
AGTGAACAG
AGTGCAGGA
AGTGGTTGC
AGTTCCTGG
AGTTCGCAC
AGTTGCGAG
ATAACAGGC
ATAAGCGCA
ATAAGGAGC
ATACCTGTG
ATACGTGGC
ATACTAGCC
ATAGAGAGG
ATAGAGGCC
ATAGGACTG
ATAGTTGCG
ATATGTCCG
ATCAACTGG
ATCACGACC
ATCACGCTG
ATCATACCG
ATCATGCGC
ATCCAATCG
ATCCGACGA
ATCCTCACC
ATCGCACCA
ATCGGAAGG
ATCGTATGC
ATCTAGCGA
ATCTGCTCC
ATCTTCCTC
ATGAACACC
ATGAAGGTC
ATGACCAGG
ATGAGCTTC
ATGAGGACA
ATGCGAGTG
ATGCTCTCA
ATGCTTGGA
ATGGCAAGC
ATGGCTATG
ATGGTAGCA
ATGGTGACC
ATGGTGGTG
ATGTCGTGA
ATGTTCTGC
ATTACGGCG
ATTAGGTGG
ATTCACCTC
ATTCACGGA
ATTCCACCG
ATTCCTTGC
ATTCGTTCG
ATTGAGCGC
ATTGCATGG
ATTGCTCGA
ATTGGTCTC
ATTGTTGGC
CAACAAGAC
CAACGACCT
CAACGTGAA
CAACTCACA
CAAGCGAAT
CAAGCTACC
CAAGGACAA
CAAGTGCCT
CAAGTTCGC
CAATCGCGT
CAATGCCGA
CAATGGACC
CAATGTGGC
CACAAGAGT
CACACATGT
CACAGACAT
CACATAACC
CACATCTCT
CACCACCAA
CACCATACA
CACCTACGT
CACGATCGT
CACGATTCC
CACGCTTAT
CACTAGTGC
CACTCCTGA
CACTCTAAC
CACTGTAGT
CACTTGCAC
CAGAACTGC
CAGACCAGT
CAGAGAACA
CAGATAGGA
CAGATCGAC
CAGCATTAC
CAGCCAACT
CAGCGTTCA
CAGCTTGGT
CAGGCTTGA
CAGTACAGA
CAGTATGCT
CAGTGCTGT
CAGTTGGAA
CATACACGC
CATAGATCC
CATAGCCAC
CATAGCGCT
CATCACGAT
CATCGATGA
CATCTCGGA
CATGAAGCT
CATGAGTGT
CATGCTGAC
CATGGTGGA
CATGTTCCA
CATTACGCC
CATTCCGGT
CATTGGCAT
CCAACCGTT
CCAAGAGCA
CCAAGCCAA
CCAAGGATC
CCAATGGAA
CCACACAAC
CCACATCCA
CCACCTATC
CCACTACTA
CCAGAACAC
CCAGATGTT
CCAGCAATA
CCAGTTACT
CCATAGGTA
CCATCTGAT
CCATGCATT
CCATTCCAC
CCATTGACA
CCGAAGATT
CCGACAGTA
CCGATCATC
CCGCCATAA
CCGCGTATT
CCGGAGTAT
CCGGCTAAT
CCGGTATCA
CCGGTTGAA
CCGTATGAC
CCGTCCTAT
CCGTTCTTA
CCTAACTTC
CCTAAGCAT
CCTACCGAA
CCTACGCTA
CCTAGCCTT
CCTATAGCC
CCTATGTCA
CCTCAATCT
CCTCCAGTT
CCTCCTCAA
CCTCTAGAA
CCTCTTCTT
CCTGATCCT
CCTGCGTAA
CCTGGATTA
CCTGGTGAT
CCTGTGGTT
CCTTAGGCT
CCTTCGTTC
CCTTCTGCA
CGAACACTT
CGAAGAGGT
CGACATAGT
CGACGTCTT
CGACTTGGA
CGAGCAGAT
CGAGGTAAT
CGAGTGAAC
CGAGTTCAA
CGATACGAA
CGATATCTC
CGATCGATT
CGATGGAGA
CGATTCAGC
CGCAACTGA
CGCAGGTTA
CGCCGATAT
CGCCTATGA
CGCCTTAAC
CGCGTGTAT
CGCTAGATA
CGCTATCAA
CGGAACAAT
CGGAAGGAA
CGGACATGA
CGGAGATAC
CGGATGTGT
CGGCAATGT
CGGCTAGTT
CGGTCTATA
CGGTTCATT
CGGTTGTAC
CGTAGACTC
CGTAGCGTA
CGTCATGTT
CGTCATTGA
CGTCCACTA
CGTCTCTAA
CGTGAACGA
CGTGAGTTC
CGTGGATGT
CGTGTATAC
CGTGTGCTA
CGTTACCAT
CGTTCCTAC
CGTTCGGTA
CGTTGTGGT
CTAACCACC
CTAACCGGA
CTAAGCGTC
CTAAGGCTT
CTAATACGC
CTACCAGTA
CTACCTCGA
CTACGAATC
CTACTCGGT
CTACTTCCT
CTAGAACGT
CTAGTAGTC
CTAGTGCGA
CTATCTAGC
CTATGCACA
CTATGTGCT
CTCAAGTCA
CTCAGCCTA
CTCATGAGA
CTCCACAGA
CTCCGACTT
CTCCTATCT
CTCCTCTTA
CTCGAGACT
CTCGATCTA
CTCGCAAGT
CTCGGAATA
CTCGGTTGT
CTCGTGCTT
CTCGTTACA
CTCTCCTTC
CTCTCGACA
CTCTGTCGA
CTCTTCAGT
CTGAGAGTT
CTGAGCTCT
CTGCAAGGA
CTGCACGTT
CTGCATAGC
CTGCGCATA
CTGCTAACA
CTGGAATTC
CTGGAGAGA
CTGGCGTTA
CTGTACTCC
CTGTCGAGT
CTGTGGTCA
CTGTGTACC
CTGTTCGTC
CTGTTGGCT
CTTAACCGT
CTTACAGCT
CTTACGTGA
CTTAGAGGA
CTTAGCTGC
CTTATGGTC
CTTCAACGC
CTTCATGCC
CTTCGTCCA
CTTCTCTCC
CTTGATTGC
CTTGCACTC
CTTGCGTCT
GAACAAGCA
GAACATGGT
GAACTAACG
GAACTCGCT
GAACTTCGG
GAAGCAAGT
GAAGGAGGA
GAAGGTCCA
GAAGTGGAA
GAATACGAG
GAATCTGGA
GAATTGCAG
GACAACAAG
GACACGTCA
GACAGACCA
GACAGGTGT
GACATGACT
GACCACAGT
GACCGTAAT
GACCTCTAA
GACCTTCCT
GACGCAACA
GACTATAGG
GACTATCCA
GACTCGCAA
GAGAAGTCT
GAGAGCTCA
GAGATAGCG
GAGATCTAG
GAGCACGAA
GAGCGATAT
GAGCTCTGT
GAGGATGAG
GAGGTAAGG
GAGGTTACA
GAGTACTGG
GAGTCCACT
GAGTCCTAA
GAGTCGAAG
GAGTGTTCG
GAGTTGAGA
GATAACCGG
GATAGCGGA
GATAGGTCG
GATCACTCT
GATCCACAA
GATCTTGAG
GATGAACCA
GATGCGCAT
GATGCTGGT
GATGTACGT
GATGTGTCT
GATTGCCAA
GATTGGTGA
GCAACAGAT
GCAACCATG
GCAAGCGTA
GCAATACCA
GCAATCCTT
GCAATGAAG
GCACAACTG
GCACGAGTT
GCACGCAAT
GCACGTATG
GCACTTACA
GCAGAGACT
GCAGAGCAA
GCAGCTAAG
GCAGTTCAT
GCATCGGAA
GCATGTCAG
GCATTCGTG
GCATTGCCT
GCCAACTCA
GCCAGAATT
GCCAGGTAA
GCCATCATA
GCCGCTATA
GCCGTACTT
GCCTATTAG
GCCTTCCAA
GCCTTGATT
GCGAAGTTG
GCGATCAAT
GCGCAATTA
GCGCGTTAA
GCGGTATAT
GCGGTTGTT
GCGTAGAAT
GCGTAGTCA
GCGTCTATG
GCGTGGATA
GCGTTCACA
GCGTTGTAG
GCTAAGGCA
GCTACACCT
GCTAGCGAT
GCTATACTG
GCTATCTCT
GCTCAAGAT
GCTCATCAG
GCTCTTGTA
GCTGAATAG
GCTGATGTG
GCTGGACAA
GCTTACGAA
GCTTAGCTA
GCTTCCTTA
GCTTCTTCG
GCTTGGTTG
GGAACACGA
GGAACGGTA
GGAAGCATT
GGAATCCAG
GGACACCAA
GGACCAATG
GGACCTAGA
GGACTACGT
GGACTTGTT
GGAGAAGAA
GGAGGTGTA
GGAGTGATG
GGATCCGTT
GGATCTCAT
GGATGGAAG
GGATTCCTA
GGCACATAA
GGCAGCTAT
GGCATGTTG
GGCCATCTT
GGCCTACAA
GGCCTTATA
GGCGAACAT
GGCGAGTTA
GGCGTAAGT
GGCTACATT
GGCTCGAAT
GGCTGCTTA
GGCTTCAAG
GGTAACTAG
GGTAAGCGT
GGTACAGTG
GGTATCGGT
GGTATGCAA
GGTCAATGG
GGTCACTTA
GGTCGTTGT
GGTGAAGTT
GGTGGTTAA
GGTGTGGAT
GGTGTTCTT
GGTTACTGT
GGTTAGGAG
GGTTCTGAA
GGTTGTCTA
GTAACACCG
GTAACGGCT
GTAAGCAGA
GTAAGCCTG
GTAAGGACG
GTACACACA
GTACCAACT
GTACTCGTA
GTAGATCGG
GTAGCAGTT
GTAGCTCCT
GTAGGTAGT
GTATACCGT
GTATCCACG
GTATCGAGA
GTATGGCCA
GTCACACGT
GTCACCTGA
GTCAGATCT
GTCAGGATA
GTCCATCGA
GTCCGTTCA
GTCCTCATT
GTCCTTAGG
GTCGCATTG
GTCGGTATG
GTCGTAACG
GTCTAGCTT
GTCTCCTCT
GTCTGTACT
GTCTGTTGG
GTGAACGTG
GTGACATGG
GTGATGAGT
GTGATGTCA
GTGCATACG
GTGCCTTGT
GTGCGATGA
GTGCGTGTT
GTGCTCAGA
GTGGAATCT
GTGGAGGTA
GTGGCAATA
GTGGCTTCA
GTGTACGGA
GTGTGCATT
GTGTGTAGA
GTGTTGATG
GTTACGTTG
GTTAGGCGA
GTTATCGCA
GTTATCTGG
GTTATGCCG
GTTCCAGGT
GTTCTACCT
GTTCTAGTG
GTTGAGCCT
GTTGATGGA
GTTGATTCG
GTTGCGCTA
GTTGGACTT
GTTGGATCA
GTTGTTGCT
TAACCTCAG
TAACCTGCT
TAACGAACC
TAACTCCGC
TAAGAGCGT
TAAGATGGC
TAAGCACGC
TAAGGTGCG
TAAGTACCG
TAATCCAGG
TAATCGGCG
TAATGCGAC
TACAACAGC
TACAGGTAG
TACATCCAC
TACATGAGG
TACCATTGC
TACCGTTCG
TACCTCACT
TACGATCCG
TACGCATCT
TACGGATGC
TACGGTCAT
TACGTGAAC
TACTAGCAG
TACTCTTCC
TACTGGCCT
TAGACCACG
TAGAGGAAC
TAGATCTCC
TAGCACAGG
TAGCATGCC
TAGCCTTGG
TAGCGTACT
TAGGAAGCG
TAGGAGAAG
TAGGCATAC
TAGGCGGAT
TAGGTAACC
TAGTCCGAG
TAGTCGTGC
TAGTGCACC
TAGTGGAGT
TATAAGCCG
TATACGGAG
TATCCAGCC
TATCGAGGT
TATCGCTGG
TATCTTGGC
TATGAGTCC
TATGGAGAC
TATGTGTGG
TATTACCGC
TCAACCAAC
TCAAGAGAG
TCAAGGCAT
TCAATCGTC
TCAATGCTG
TCACCACAT
TCACTCACG
TCAGATACC
TCAGCAACG
TCAGGTCTC
TCAGTGATC
TCATCCGCT
TCATCGCAG
TCATGGACG
TCATGTCCT
TCATTGGCC
TCCAAGCTT
TCCACGAAG
TCCATATCC
TCCGAATAC
TCCGAGAAT
TCCGATATG
TCCTACTCG
TCCTAGTTC
TCCTGCTAT
TCGAACAAG
TCGAACTCT
TCGAAGGAC
TCGACAACC
TCGAGATTG
TCGAGCTAC
TCGCACATC
TCGCCAATT
TCGCCTTAT
TCGCGTAAC
TCGCTCGTT
TCGCTTGAG
TCGGAAGAT
TCGGTAGTC
TCGGTGACT
TCGTATTCC
TCGTGTGTT
TCGTTGGAT
TCTACCGTG
TCTACGCAC
TCTACGGCT
TCTCAACTC
TCTCACCAT
TCTCGATCC
TCTCGTGTG
TCTCTAGCT
TCTGAGGTC
TCTGCTCTG
TCTGGTTAC
TCTGTAGAG
TCTTATCCG
TCTTCCTAG
TCTTCTGAC
TCTTGCTTC
TGAACCGAT
TGAAGGAGT
TGAATAGGC
TGACATCGC
TGACGAGAC
TGACTAGTG
TGACTCCTT
TGAGAACTC
TGAGGAATG
TGAGGTGGT
TGAGTGCAG
TGATACCAG
TGATTGCGC
TGCAAGCAC
TGCAAGTGT
TGCAGAAGG
TGCAGATTC
TGCATCTAG
TGCCAACAG
TGCCACAAC
TGCCGTAAG
TGCCTCATG
TGCGGATAG
TGCGTTCTG
TGCTACCTC
TGCTATTGG
TGCTCTATC
TGCTTGCAT
TGGAAGAGG
TGGACATAG
TGGACCATT
TGGAGCTGT
TGGATCAAC
TGGATCGTG
TGGATGTTC
TGGCAATTG
TGGCACGAT
TGGCTTAGC
TGGTACAGC
TGGTAGGTT
TGGTGCAAT
TGGTGTAGG
TGGTGTGAC
TGGTTGAAG
TGTAAGGTG
TGTACGCTT
TGTACGTGG
TGTAGACAG
TGTATCCGG
TGTCCATGT
TGTCCTTAC
TGTCTACGC
TGTGAAGGC
TGTGCGTAT
TGTGCTCGT
TGTGCTGAG
TGTGTTGTC
TGTTAGCGG
TGTTGCCTG
TGTTGGTGT
TTAACGCGC
TTAAGAGCC
TTACGCAGG
TTACGTCGT
TTACTACGG
TTAGAGCTG
TTAGGACCT
TTAGTGACG
TTATCCGTC
TTATGCGGT
TTCACAAGC
TTCACGTTC
TTCAGCAGT
TTCAGCTCG
TTCCAACCT
TTCCACTTG
TTCCGATGG
TTCCGCATC
TTCCTCTGT
TTCCTTCCG
TTCGCGATT
TTCGGAACC
TTCGTGTCC
TTCGTTAGC
TTCTACACC
TTCTCGCGT
TTCTCTAGG
TTCTGCCTT
TTCTGGATG
TTCTTGTGG
TTGACAGCG
TTGACCTTG
TTGAGATGC
TTGATCGCT
TTGCAATCC
TTGCCAAGG
TTGCCAGTC
TTGGATTGG
TTGGCTACC
TTGGTGTGT
TTGTAGGCC
TTGTCTGGT
TTGTCTTCG
TTGTGCGTG
TTGTGGTTC
TTGTTCAGG
