# Supplementary material for: Improved Lower Bounds of DNA Tags Based on a Modified Genetic Algorithm
Source: PLoS One. 2015 Feb 18;10(2):e0110640. doi: 10.1371/journal.pone.0110640 (PMC4332859; doi:10.1371/journal.pone.0110640)
Supplement: S1 File — (ZIP) [file pone.0110640.s001.zip › Table 2/(9,4),180.txt]

AACAGCCAC
AACCTCTCC
AACGGTTAG
AACTCCAGA
AAGAAGACG
AAGCATAGC
AAGGTGGAA
AAGTCTGAG
AATCATCCG
AATGCGCAG
AATTCGGCC
ACACCTACA
ACAGGACTG
ACATAGGCG
ACATCCGTA
ACCAGCTTA
ACCGAGACA
ACCTGGAAC
ACGACGTAG
ACGATCACC
ACGCCATTA
ACTAGATCC
ACTGGTGTC
AGAAGGAGC
AGACCAAGG
AGACTAGTC
AGAGTTCGC
AGCATACAG
AGCGCTATG
AGGAAGGTA
AGGCACTGA
AGGTGTTAC
AGTATCGTG
AGTGCAGAA
AGTTAGCAC
ATAAGCCGA
ATACGAGCG
ATAGTGACC
ATCCGTCTA
ATCGCACCA
ATCTCCTTC
ATGCTTGTG
ATGGATTCG
ATGGCGATA
ATGTACAGG
ATTAACGGC
ATTGGTCGG
CAAGCGGAT
CAAGGACAC
CAATGGCGA
CACAAGTGC
CACACACGA
CAGCCATGT
CAGGCTTAA
CAGTATTCC
CATCACCAT
CATCGTTCA
CATCTAGCC
CATTCTCGT
CATTGCTAC
CCACCACTT
CCACTAGAA
CCAGATGCA
CCGAACGTT
CCGGTAACA
CCTACGGTA
CCTCATGAC
CCTGGTTAT
CCTTAGCTT
CGAACCAAC
CGAGGAAGA
CGATATCTC
CGATTCGGA
CGCCTTCAT
CGGAGATTA
CGGATAAGC
CGGCAATAC
CGGTCTAAT
CGTCGACAA
CTAACGAGT
CTACCTGTC
CTACTCCTA
CTAGGTACT
CTATGCAGC
CTCGTAATC
CTCTTGAGA
CTGGCAGTT
CTGTCTGCA
CTTACACTC
CTTATGGCT
CTTGTAGGA
GAAGATCGT
GACTTCACG
GAGACATCA
GAGAGAGAT
GAGTGTTGG
GATATGCGG
GATCCTGAT
GATGAGGCA
GATGTACCT
GCAATCCAT
GCACGTCAA
GCACTAACT
GCATCGAAG
GCCGATAAT
GCCTACCAA
GCGATCTTG
GCGGTTGTT
GCTCAATCA
GCTCTTCTG
GCTGCATAG
GCTTGGTAA
GGAATAGGT
GGAGTTAAG
GGATGGATT
GGCAAGAGA
GGCGAATGT
GGCGTACTA
GGCTCTTAA
GGTAGGTGT
GGTCAACTT
GGTGCGTTA
GGTTGTCAG
GTAACCGCT
GTAAGCATG
GTAGAACCG
GTAGCTGGA
GTATTGCCA
GTCCATTCT
GTCTAGCGT
GTGCTCACA
GTGGTAAGT
GTGTCGTCT
GTTCACGTA
GTTCTATGG
GTTGTGGTG
TAACTACGG
TAAGGTCCG
TACACAACC
TACACCTGG
TACATGCCT
TACCGCAAT
TAGCCTTCG
TAGGATGAC
TAGTCGTGC
TATGGAGGT
TCAACAGAG
TCAATGGTC
TCAGAGAAC
TCCGAATCC
TCCGTGATT
TCCTAGTAG
TCGCAAGCT
TCGCACATG
TCGCCTAAC
TCGTCGGAT
TCTGTACAC
TCTTCTCCG
TGAAGGCAT
TGACACAGT
TGAGCTCTT
TGCACGTTC
TGCTTCCTT
TGGTACGAG
TGGTCCATC
TGTAGACGC
TGTCATTGG
TGTGAAGTG
TGTTCTGAC
TTATCTCGC
TTCAACCTC
TTCCTTACC
TTCGGAAGG
TTCGTTCGT
TTCTCCACT
TTCTGGTCC
TTGAGGATC
TTGATAGCC
TTGCCTGGT
TTGTGTACG
