# Supplementary material for: Improved Lower Bounds of DNA Tags Based on a Modified Genetic Algorithm
Source: PLoS One. 2015 Feb 18;10(2):e0110640. doi: 10.1371/journal.pone.0110640 (PMC4332859; doi:10.1371/journal.pone.0110640)
Supplement: S1 File — (ZIP) [file pone.0110640.s001.zip › Table 2/(9,5),45.txt]

AACCTTAGC
AAGGCAACG
ACATCGGTC
ACCATACTG
ACCGAATCC
AGCAGGAGA
AGGCCAGTA
AGGTGTATG
ATGAGCTTC
ATTCTCGCG
CAACCACAA
CACATGCCA
CAGAACAGC
CAGTCCGAT
CCAAGGATT
CCAGTTAAC
CCGTGTTCT
CCTATCGAA
CGTAGACTA
CTCGATAGT
CTTCCATTC
CTTGTGTGA
GACACGAAG
GACTATTGG
GAGGTTGCA
GATAAGGCT
GCCTGCTTA
GCGCATGAT
GCTTACCAG
GGAATAGGA
GGATCTCGT
GTATGCAGG
GTCCTAACT
GTGGCGATT
TATCGTGAG
TCCACCTAT
TCCTTGCAC
TCTGGAGCT
TGAAGCCAG
TGCGGTCTT
TGGCTCAAC
TGTTACGTC
TTACACCGC
TTGATGGCC
TTGCCTTGG
