# Supplementary material for: Improved Lower Bounds of DNA Tags Based on a Modified Genetic Algorithm
Source: PLoS One. 2015 Feb 18;10(2):e0110640. doi: 10.1371/journal.pone.0110640 (PMC4332859; doi:10.1371/journal.pone.0110640)
Supplement: S1 File — (ZIP) [file pone.0110640.s001.zip › Table 3/(10,3),1651.txt]

AACAAGGCAC
AACACACCGA
AACACCACAC
AACACCATCG
AACACCGAAG
AACACTGCCA
AACAGTCTCG
AACATCCAGC
AACATCGTGG
AACATGACGG
AACCAACCAG
AACCACTCAC
AACCAGAAGC
AACCAGCACA
AACCGAATCC
AACCGATAGG
AACCGGCTAA
AACCGTACAC
AACCGTCAAG
AACCTGATCG
AACCTTCCGA
AACGAAGTGG
AACGACAAGG
AACGACTCGA
AACGAGTTCC
AACGCATTGC
AACGCTAACG
AACGGAGAAC
AACGGTATGG
AACGTGAACC
AACTAGGACG
AACTCATCCG
AACTCTCTGG
AACTGAGCCA
AACTGTCACC
AACTGTGAGG
AAGAAGCGCA
AAGACACGAC
AAGACTAGGC
AAGAGAGGAG
AAGAGAGTGC
AAGAGGAAGG
AAGAGGCTGA
AAGATCAGCC
AAGATTCGCG
AAGCAACTGC
AAGCAGAGAC
AAGCAGATGG
AAGCCTTAGG
AAGCGTTACC
AAGCTCTTCC
AAGCTGCAGA
AAGGAAGTCC
AAGGCAGAAG
AAGGCATGGA
AAGGCATTCG
AAGGTCGAGA
AAGGTCTGCA
AAGGTGTTGC
AAGGTTGGAG
AAGTAACGCG
AAGTACGAGC
AAGTCCTTGC
AAGTCTCGGA
AAGTGGTGCA
AAGTGTGTCG
AAGTTCCTCG
AATACCGTGC
AATATGGCGC
AATCACAGCC
AATCACCGGA
AATCGACGAC
AATCGGATGC
AATCGGTGAG
AATCGTCTCC
AATCTCCTGC
AATGACTGCG
AATGAGTCGG
AATGCCAGAC
AATGCCATGG
AATGCCGCAA
AATGCTGGCA
AATGGTTCGC
AATGTTGCCG
AATTCAGCGC
AATTGGCTCG
AATTGTGGCC
ACAACAGGAG
ACAACCACTG
ACAACCGGTA
ACAACTCCAC
ACAAGAGCTC
ACAAGGCGAA
ACAAGTGGCA
ACAATGCGTC
ACAATTGCCG
ACACACTCTG
ACACAGCATG
ACACGGTAAG
ACACGTCGTA
ACACTCTGCA
ACACTGAGAG
ACAGAGACAG
ACAGAGGATC
ACAGAGTCCA
ACAGCCTATC
ACAGCCTCAA
ACAGCTGGAA
ACAGGAGGTA
ACAGGTAGTG
ACAGTCACTC
ACAGTCGATG
ACATACTGCC
ACATCAGACG
ACATCTTCCG
ACATGGTGAC
ACATGTCACG
ACATGTGGAG
ACCAACATCC
ACCAAGCAAC
ACCACAGTAC
ACCAGACCAA
ACCAGACTTG
ACCAGTAACC
ACCATCCACA
ACCATTCCTG
ACCGAGAATG
ACCGCAGTTA
ACCGCTATAC
ACCGGATATC
ACCGTGGATA
ACCGTTACAG
ACCGTTGTTG
ACCTAACCTG
ACCTACCATC
ACCTACTCAG
ACCTAGGCAA
ACCTAGTCTC
ACCTCATACC
ACCTCCTATG
ACCTGACACA
ACCTGTTCAC
ACCTTCGTCA
ACCTTGCATG
ACCTTGGTTC
ACGAAGGTTC
ACGACCATAC
ACGATGCTTG
ACGCACTTAC
ACGCCATGTA
ACGCGGTTAA
ACGCTCATAG
ACGCTTCAAC
ACGGAATGAC
ACGGCATACA
ACGGTGAACA
ACGTACGTAG
ACGTAGCTCA
ACGTAGTGTG
ACGTCACTTG
ACGTCTTGCA
ACGTGTCGAA
ACGTTCCAAG
ACGTTCGGTA
ACTAACGGAC
ACTAAGCTCC
ACTACTCGTC
ACTAGAGTCG
ACTAGTGCAC
ACTATGCCAG
ACTCACCTCA
ACTCAGAGCA
ACTCCATGAC
ACTCGAACAC
ACTCGTTCTC
ACTCTCCGAA
ACTCTGTGTC
ACTCTTCGTG
ACTGACGGTA
ACTGCAACTC
ACTGCCATCA
ACTGCTTCAG
ACTGGATCCA
ACTGGATGTG
ACTGGTAGCA
ACTGTCAGTG
ACTTAGCGAC
ACTTAGTCCG
ACTTCTGCTG
ACTTGACTCC
AGAACCAGAG
AGAACTGCTG
AGAACTGGAC
AGAAGACGAC
AGAAGGACTG
AGAAGTCCTC
AGAATCAGGC
AGACAACCTC
AGACAGCAAC
AGACCAAGTC
AGACCACAAG
AGACCTCAGA
AGACCTTCTC
AGACGATCAG
AGACGTTCGA
AGACTCACTG
AGACTCCATC
AGAGACAGTC
AGAGACGAAG
AGAGCAACGA
AGAGCATAGC
AGAGCCTGTA
AGAGCTACAC
AGAGGTTAGG
AGAGGTTGTC
AGAGTCGCAA
AGAGTGAGGA
AGAGTGGAAC
AGATAGCGAG
AGATAGGCTC
AGATCCGAGA
AGATCCTGAC
AGATGAGCAC
AGATTCGGTG
AGATTCTCGC
AGATTGCAGG
AGCAAGCTTC
AGCAAGGAGA
AGCACCATTC
AGCACTGATC
AGCAGGATAG
AGCAGTGTAC
AGCATCAAGG
AGCATTCTGG
AGCCACCTTA
AGCCAGTATC
AGCCGTTAAC
AGCGAAGCTA
AGCGACTTAG
AGCGCATAAG
AGCGGAATTG
AGCGTCTAGA
AGCGTTATGC
AGCGTTGAAG
AGCTACGAAC
AGCTACGTTG
AGCTAGCTGA
AGCTCACAGA
AGCTCACTTC
AGCTCATTGG
AGCTCTCAAG
AGCTCTGTGA
AGCTGGTAAG
AGCTTGCCAA
AGGAACCATG
AGGAACGGAA
AGGACAGATG
AGGACTCTGA
AGGAGAGAAC
AGGAGTAGTC
AGGAGTATGG
AGGATCCTAG
AGGATGCATC
AGGATGGTAC
AGGATTCGAC
AGGCAGTTGA
AGGCCAAGAA
AGGCCTATAC
AGGCGATATG
AGGCGGAATA
AGGCTGCTAA
AGGCTTCTTC
AGGTAAGAGG
AGGTACCTAC
AGGTACTGAG
AGGTCAGTAC
AGGTCTGGAA
AGGTCTTGTC
AGGTGACAAG
AGGTGGTAGA
AGGTGTCTTG
AGGTGTGATC
AGGTTCGTGA
AGGTTGTTGG
AGTAACACGG
AGTAACGGTG
AGTACAGCGA
AGTACTCCAG
AGTAGGACAC
AGTAGGCTTG
AGTATCGCTC
AGTCCTATGG
AGTCTCAGAC
AGTCTTACGC
AGTGAAGCAG
AGTGACTCAC
AGTGAGTTGC
AGTGGAAGGA
AGTGGATGAC
AGTGTGGTTG
AGTTACGTGC
AGTTCACCTG
AGTTCATGGC
AGTTCCGTAG
AGTTGACCGA
AGTTGGCGTA
AGTTGTCTGC
AGTTGTGCAG
ATAACCGCTC
ATAAGACCGG
ATAATCCGCG
ATACGAACCG
ATACGACGCA
ATACGGAAGC
ATACGGTGGA
ATACGTTGCC
ATACTGCACG
ATAGCAGGTC
ATAGCATCGG
ATAGCCAAGC
ATAGCTGAGG
ATAGGAGACC
ATAGGTACGC
ATAGGTGCCA
ATAGTGGCGA
ATATCTCGCC
ATATGGTCCG
ATATTGCCGC
ATCACACAGC
ATCACCACGA
ATCACTCCTC
ATCAGGCATC
ATCAGTGTGG
ATCATCGCTG
ATCATGGAGC
ATCCAACAGG
ATCCAGTACG
ATCCGTTCCA
ATCCTCTTCG
ATCCTGAAGG
ATCCTGCCTA
ATCCTTCAGC
ATCGAGACTC
ATCGAGGACA
ATCGCCTCTA
ATCGGAACCA
ATCGGTTCTG
ATCTAAGCCG
ATCTACGAGG
ATCTACGCTC
ATCTAGCAGC
ATCTCAGCGA
ATCTCTGAGC
ATCTTCTCGG
ATCTTGGTCG
ATGAACCTCC
ATGAAGAGCG
ATGACCGTCA
ATGACTCAGG
ATGACTGTGC
ATGAGACGTG
ATGATCGACG
ATGATCGGTC
ATGCACAACC
ATGCACTGCA
ATGCACTTGG
ATGCAGCGTA
ATGCCTAACG
ATGCGATGTC
ATGCGTCATG
ATGCGTCTCA
ATGCTCCTGA
ATGGAGAAGC
ATGGAGGATG
ATGGCCATTC
ATGGCTGACA
ATGGTCAAGG
ATGGTGTTCG
ATGTACCGGA
ATGTAGGTCC
ATGTCACTCC
ATGTGACAGC
ATGTGGCTTC
ATGTTCTGCC
ATTAACGCGC
ATTACTGGCG
ATTAGGACCG
ATTCACCGTC
ATTCCAAGCG
ATTCCTCCTG
ATTCGAAGGC
ATTCGACTCG
ATTCGGACGA
ATTCGTTCGG
ATTCTCACCG
ATTCTGCGCA
ATTGAGGTCG
ATTGCAGTGG
ATTGCATGCC
ATTGCCTTGC
ATTGGAGCTG
ATTGGTTGCG
ATTGTGTGGC
CAACACAGGA
CAACCACGAA
CAACCTTACC
CAACGACAGT
CAACGGAGAT
CAACGTCCAA
CAACTCACCT
CAACTTCGCA
CAAGACGGAA
CAAGAGGCAT
CAAGCAGCAA
CAAGCCTAGT
CAAGGAAGAC
CAAGGTAGCA
CAAGTGTGCT
CAAGTTGAGC
CAATAGGACC
CAATAGTGGC
CAATCAGAGC
CAATCCGACA
CAATCCTCCT
CAATGTCGAC
CAATGTGCCA
CACAACCAAC
CACAAGGACA
CACACAATCC
CACACTGTGT
CACATCCTGA
CACATGACCA
CACATGGAAC
CACATTCACC
CACCAACTCA
CACCGAATGA
CACCGGTAAT
CACCTCATCA
CACCTGATAC
CACCTTCCAT
CACGCCTTAA
CACGGATAGA
CACGGATTAC
CACGTCTACA
CACGTCTTGT
CACGTGACAT
CACGTGGTAA
CACGTTGTCT
CACTAGCTAC
CACTCAGTCT
CACTCCGAAT
CACTGTGTAC
CACTTGGACT
CACTTGTTGC
CAGAAGAACC
CAGAAGGTCT
CAGACAAGCT
CAGACAGTAC
CAGACCAACA
CAGAGAGAGA
CAGAGTATCC
CAGATCAGGA
CAGATGCTGT
CAGCACTTCA
CAGCCATAAC
CAGCGATTGT
CAGCGTCAAT
CAGCTCTGAA
CAGCTGTTGA
CAGGAAGGAT
CAGGAATGCA
CAGGAGATAC
CAGGCTAACT
CAGGTGAAGA
CAGGTTAGGT
CAGGTTGTAC
CAGTACCACT
CAGTCACTGA
CAGTCTCGAT
CAGTGAGTCA
CAGTGTGGAA
CAGTGTTAGC
CAGTTCCAAC
CAGTTCTGCT
CATACAAGGC
CATACTCGCT
CATAGAGCGT
CATAGAGGAC
CATCACCTGT
CATCAGTCCA
CATCCAAGCA
CATCGATGGA
CATCGTACGA
CATCGTTCAC
CATCTCTCGA
CATCTGAGCT
CATCTTCGGT
CATGAAGCAC
CATGAATGGC
CATGACACGA
CATGACGTCT
CATGCTACAC
CATGCTTCCT
CATGGATGCT
CATGGTGTGA
CATGTCAGCA
CATGTTGCGT
CATTACGCCA
CATTCCGTGA
CATTCCTCAC
CATTCTGTCC
CATTCTTGGC
CATTGAGTGC
CATTGGCCAA
CATTGTCGGA
CCAACTCGAA
CCAACTGCTT
CCAAGAGACT
CCAAGGAGTT
CCAAGTACCA
CCAATCGCTA
CCAATGGCAT
CCACAACCTA
CCACACCAAT
CCACCAACTT
CCACCATACA
CCACGTTCTA
CCACTCTCAT
CCACTGTACT
CCACTGTGAA
CCAGAAGACA
CCAGAATCCT
CCAGACAATC
CCAGCATGTA
CCAGCTGAAT
CCAGGTACAT
CCAGTCAACA
CCATAACACC
CCATACCGTT
CCATACTCAC
CCATAGGCTT
CCATAGTGCA
CCATCACGAT
CCATGAGATC
CCATGAGCAA
CCATGTTACC
CCATTCGAAC
CCATTGTCTC
CCGAACAGAA
CCGAAGGATA
CCGAGAAGAT
CCGAGTAACT
CCGAGTCTTA
CCGATTAGAC
CCGATTGTCA
CCGCAATGAA
CCGCAGAATT
CCGCCTTATT
CCGCTTAGTA
CCGCTTCTAT
CCGGACTATT
CCGGCAATAT
CCGGTTATTC
CCGTAACGTA
CCGTACTGAT
CCGTAGTTAC
CCGTCATTCT
CCGTCTGTTA
CCGTGATACA
CCGTGTTGTT
CCGTTCGTAA
CCTAACAGCT
CCTAAGACTC
CCTAAGGTCA
CCTACCACTA
CCTACTGCAA
CCTAGACCTA
CCTAGTAGTC
CCTAGTCGAT
CCTATCGGTT
CCTATTCCAC
CCTCAATGCT
CCTCACACAT
CCTCACATTC
CCTCCATCAA
CCTCGAATCA
CCTCGTAGAA
CCTCTCTTCT
CCTCTGACTT
CCTCTTCCTA
CCTGAGTGAA
CCTGCATCTT
CCTGGAATTC
CCTGGAGTAT
CCTGGTACTA
CCTGTCATAC
CCTGTCTCAA
CCTGTGTTCA
CCTGTTAGCT
CCTGTTGGAA
CCTTACTTCC
CCTTCAGTTC
CCTTCTCTAC
CCTTCTGGAT
CCTTGAGGTT
CCTTGATCAC
CCTTGGCTTA
CCTTGTCCTT
CGAACAAGAC
CGAACACCTA
CGAACCGAAT
CGAACTACGA
CGAACTCGTT
CGAAGAAGGT
CGAAGTACAC
CGAATGCGAA
CGACAATGGT
CGACACAAGT
CGACAGTGTA
CGACGATCTT
CGACGATGAA
CGACGTTAGT
CGACTCACAA
CGACTGAAGA
CGACTGTATC
CGAGAATCTC
CGAGACGATA
CGAGAGTAGT
CGAGCAAGTT
CGAGCTTCTT
CGAGGTGATT
CGAGTCTAAC
CGAGTGAGAT
CGAGTTGGTA
CGATACCAAC
CGATACGCAT
CGATCACATC
CGATCCTCAA
CGATGTGAAC
CGATTGCCAT
CGCACACTAA
CGCAGAACAT
CGCAGTATGA
CGCATCCAAT
CGCATTAAGC
CGCATTCTAC
CGCCAATCTA
CGCCACATAT
CGCCGATTAT
CGCCTGAATT
CGCGAAGTAA
CGCGCTATAA
CGCGGTAATA
CGCTAACCTT
CGCTAATAGC
CGCTCAGATT
CGCTCATTAC
CGCTGACAAT
CGCTGTCTTA
CGCTGTTCAT
CGCTTGTAGA
CGGAACCTAA
CGGACCATTA
CGGACTCAAT
CGGACTGTAA
CGGAGAGATT
CGGATGAGTA
CGGCAATAGA
CGGCACAATA
CGGCGTATAT
CGGCTTATGA
CGGTAACAGT
CGGTAAGTTC
CGGTACTATC
CGGTAGGAAT
CGGTAGTGTT
CGGTGACTAA
CGGTGTCATT
CGGTTCTGTA
CGTAAGCTAC
CGTACACGAT
CGTACCAGTT
CGTATCCTTC
CGTATGGTGA
CGTCAACCAA
CGTCCTACTA
CGTCGGATAA
CGTCTCCTAA
CGTGACTCTA
CGTGAGATTC
CGTGAGGTAT
CGTGCAATAC
CGTGCTTGTA
CGTGGAACAA
CGTGTCACAT
CGTGTGTTGT
CGTTACCTGA
CGTTACGGAA
CGTTACTGGT
CGTTAGCGAT
CGTTAGTCAC
CGTTCACGTA
CGTTCTCCAT
CGTTGAGCTA
CGTTGTGTTC
CTAACACACC
CTAACAGGCA
CTAAGGCACT
CTAAGTCCGT
CTAAGTGGTC
CTACAATGCC
CTACAGAGGT
CTACAGTCGA
CTACCACAGA
CTACGGAACA
CTACGTAGCT
CTACTCCACT
CTACTCTCCA
CTAGACACCA
CTAGACTGGA
CTAGCAACGT
CTAGCCTACA
CTAGCTAACC
CTAGGATCGA
CTAGGTTCTC
CTAGTGACCT
CTAGTGGACA
CTAGTTAGGC
CTATACGAGC
CTATAGCGTC
CTATCTCCTC
CTATCTCGGA
CTATCTGCGT
CTATGACGGT
CTCAAGACGA
CTCAAGCAGT
CTCACTACCA
CTCAGGCTTA
CTCAGTCTCT
CTCATCACTC
CTCATGATGC
CTCCAACACT
CTCCAGATCA
CTCCAGTTGT
CTCCGTTATC
CTCCTTACGA
CTCGCATTGA
CTCGCTATCT
CTCGGTTACT
CTCGTCAAGT
CTCGTGGATT
CTCGTGTCTA
CTCTAAGTCC
CTCTAGGATC
CTCTCATCCT
CTCTGACTGA
CTCTGATACC
CTCTGTGAGA
CTCTTCCAGA
CTCTTGCTTC
CTGAACGTTC
CTGACCATGT
CTGAGTAAGC
CTGAGTGTGT
CTGATCGAGA
CTGATGCACA
CTGATGCGTT
CTGATTGACC
CTGCCTATTC
CTGCGGTATT
CTGCGTTAGA
CTGCTCTAGT
CTGCTTCATC
CTGGAAGGTA
CTGGAAGTCT
CTGGCATGTT
CTGGTCAGTA
CTGGTGATCA
CTGTACGTGA
CTGTAGCAGA
CTGTAGCTCT
CTGTAGTACC
CTGTCCGATA
CTGTCTGTCT
CTGTCTTGGT
CTGTTCCTGT
CTGTTGTGGA
CTTAAGAGGC
CTTAAGCGCT
CTTACAGCTC
CTTACCAGGA
CTTACTCCGA
CTTAGACTGC
CTTATGCGGA
CTTATGCTCC
CTTATGGCGT
CTTCAACGGA
CTTCAACTCC
CTTCAGCCTT
CTTCCAATGC
CTTCCACCTA
CTTCCTACGT
CTTCCTCTCA
CTTCCTTGTC
CTTCGGAGTT
CTTCGTCGTA
CTTCGTTCCT
CTTCTGACCA
CTTGACGCTT
CTTGAGTCGT
CTTGAGTTCC
CTTGCAAGTC
CTTGGAGTCA
CTTGTGAGGT
CTTGTTGCCA
CTTGTTGGTC
GAACAACGGT
GAACACAGCT
GAACAGTACG
GAACCATCCT
GAACGGTCAT
GAACGTAGGT
GAACTCCAAG
GAACTCTCGT
GAACTGCACA
GAAGACAACG
GAAGAGTGCA
GAAGCAGAGT
GAAGCTACCT
GAAGCTTGGA
GAAGGTGGAT
GAAGTCTCCA
GAAGTCTGAG
GAAGTGGCAA
GAAGTGTAGG
GAATACGGAG
GAATCACCAG
GAATCCTCGA
GAATCTCAGG
GAATGAGCGA
GAATTCCGGA
GAATTGCGAG
GAATTGGCGT
GACAAGGTGT
GACACAATGG
GACACCAACT
GACAGAGTCT
GACAGGATCA
GACAGTGAGT
GACATCGACA
GACATGAACG
GACATGGCAT
GACCACTAGA
GACCGACTAT
GACCGTTACT
GACCTGATGA
GACGAATCGT
GACGACACAT
GACGACTTCT
GACGAGAACA
GACGAGTCAA
GACGCATTAG
GACGCTTACA
GACGTGATCT
GACTAACTCG
GACTAGCAGA
GACTCTCTCT
GACTCTGAAG
GACTGTGACA
GACTGTTCGT
GACTTCGAGT
GAGAACCTGT
GAGAACGGAT
GAGAACGTCA
GAGACACACA
GAGACACTAG
GAGACCAGAA
GAGAGGCAAT
GAGAGTGAAG
GAGATCCACT
GAGCAGTTCT
GAGCCACAAT
GAGCCATTGA
GAGCCTATGT
GAGCCTCTAA
GAGCGTAGAA
GAGCTCAAGT
GAGCTCTTAG
GAGGAAGAGA
GAGGAGTGAT
GAGGCAATCA
GAGGCTAGAT
GAGGCTTAAG
GAGGTCTTGA
GAGGTTATCG
GAGTACTGGA
GAGTAGCGAA
GAGTAGGTAG
GAGTGATTGG
GAGTGTCTGT
GAGTTCGTCT
GAGTTCTACG
GAGTTGCTCA
GAGTTGTGGT
GATAACACCG
GATACCAGGT
GATACTGTCG
GATAGAAGCG
GATAGTCCAG
GATATCGCGA
GATATGCTGG
GATCAACCGA
GATCAGACCT
GATCCAAGAG
GATCCTACCA
GATCGAATGG
GATCGACTCA
GATCGGACAA
GATCTCCGAT
GATGAAGGCT
GATGACAGAG
GATGACGTGA
GATGAGTTCG
GATGCATCCA
GATGCATGGT
GATGGTACGT
GATGTCGCAT
GATGTGTCAG
GATTACCTGG
GATTCATCGG
GATTCTTGCG
GATTGAGGCA
GATTGGTCCA
GATTGTGGAG
GCAACACCAT
GCAACCAGTT
GCAAGAACCT
GCAAGAGGTT
GCAAGTCAAG
GCAATGAGTG
GCAATGCCTA
GCACACAACA
GCACCACATT
GCACCATGAA
GCACCTAATG
GCACGAACAA
GCACTCAGAT
GCACTTCACT
GCACTTCCAA
GCAGACTCTA
GCAGCTACAA
GCAGGTTACA
GCAGTTGGTT
GCATAACGCA
GCATAGCCAT
GCATCCTGTA
GCATCTCCTT
GCATCTTGAG
GCATGGTCTA
GCATGTGGTA
GCATTGGAAG
GCCAAGGAAT
GCCACAGATT
GCCACTCATA
GCCAGTGTAA
GCCATCGTAT
GCCATGACTT
GCCATTCTCT
GCCATTGATG
GCCGAAGTAT
GCCGACTTAA
GCCGGTATAT
GCCGTTATCA
GCCTACGATA
GCCTAGCTAA
GCCTCATCTA
GCCTGAGTTA
GCCTGTTATG
GCCTTGCAAT
GCCTTGTACA
GCGAACATAG
GCGACTATCA
GCGAGACATT
GCGAGGAATA
GCGAGTATTG
GCGATGGATT
GCGATGGTAA
GCGATTCTAG
GCGCAACTTA
GCGCAATATG
GCGCCAATAA
GCGCGATAAT
GCGGAATTCA
GCGGTTAATG
GCGGTTGTTA
GCGTAACACT
GCGTAAGGAA
GCGTACGAAT
GCGTCATGTT
GCGTTCCTAT
GCGTTCTTCA
GCGTTGTATG
GCGTTGTGAA
GCTAACCGAA
GCTAAGATCG
GCTACAGGTA
GCTACTACAG
GCTAGTGCTA
GCTATCACTG
GCTATGCGAT
GCTATTGGCT
GCTCCACTAT
GCTCGTATAG
GCTCTCAGTA
GCTCTTACCT
GCTCTTCTCA
GCTGAAGCTT
GCTGACACAA
GCTGCAAGAT
GCTGCTTGAA
GCTGGTAGTT
GCTGTCATCT
GCTGTCTGAT
GCTTAAGCAG
GCTTACTCCT
GCTTAGCGTA
GCTTAGGTTG
GCTTAGTGAG
GCTTGACGAA
GCTTGATGCT
GCTTGGCTAT
GGAACCACAA
GGAACTAAGG
GGAAGACAGA
GGAAGAGGAA
GGAAGGACAT
GGAAGTGCTT
GGAATCCGAT
GGAATCGAGA
GGAATGGATG
GGACACCATA
GGACACTGAA
GGACAGAGAT
GGACCTAGTT
GGACCTTAAG
GGACGTAAGA
GGACTGACTA
GGACTTACGT
GGACTTCATG
GGAGAAGCAA
GGAGAAGGTT
GGAGAATGAG
GGAGAGAGTA
GGAGCAACAT
GGAGGATATG
GGAGGTACTA
GGAGGTTCAT
GGAGTCGAAT
GGAGTCTCTT
GGAGTGTGAA
GGATAAGCGT
GGATACGCTA
GGATACTCAG
GGATAGGAGA
GGATCTGATG
GGATGACGTT
GGATGAGAAG
GGATGTTGGT
GGATTCGGAA
GGCAACAAGA
GGCAAGCTAT
GGCAAGGTTA
GGCACAACTT
GGCAGAATGT
GGCAGTCATT
GGCATTGCAA
GGCCACTATT
GGCCGAATTA
GGCCTCTTAT
GGCCTGTATA
GGCGCTTAAT
GGCGTCATAA
GGCGTTATTG
GGCTAACTGT
GGCTAGGATT
GGCTCAGTAT
GGCTGATAGA
GGCTGATCTT
GGCTGGTTAA
GGCTTCCATT
GGCTTCTCTA
GGTAACCTTG
GGTAACGCAT
GGTAAGCTGA
GGTACCGTAA
GGTACTAGTG
GGTACTCTGT
GGTAGAACTG
GGTAGACGTA
GGTAGTAGGT
GGTATGAGGA
GGTATGGCTT
GGTATTCGAG
GGTATTGTGG
GGTCAATTGG
GGTCACATGT
GGTCCAATGA
GGTCCATCTA
GGTCGAAGAA
GGTCGTTCTT
GGTCTCATTG
GGTCTTCGTA
GGTGACACTT
GGTGAGTCAT
GGTGCAAGTA
GGTGCTGTTA
GGTGGAATAG
GGTGGATTGT
GGTTAGCCTT
GGTTAGCTAG
GGTTAGGTGT
GGTTAGTGGA
GGTTCAGCAA
GGTTCCTCTT
GGTTCCTGAA
GGTTGATGAG
GGTTGTTCGA
GTAACAGAGG
GTAACTGCCT
GTAAGGAGCA
GTAAGGCCTT
GTAAGTCGTG
GTACCAAGCA
GTACCATCTG
GTACCTCAGT
GTACCTCCTA
GTACGAAGTG
GTACGATACG
GTACTGTGTG
GTACTTCGGA
GTAGAAGGCA
GTAGACGATG
GTAGAGAAGG
GTAGAGTCCT
GTAGCAGCTA
GTAGGTAGGA
GTAGTCTGGT
GTAGTGACTG
GTATACCGTG
GTATAGGCTG
GTATTCGCCT
GTATTGCGGT
GTCAACCTCA
GTCAACGTTG
GTCACACATG
GTCACAGTCA
GTCAGAACGA
GTCAGGAACT
GTCATCCAGT
GTCATGCTGA
GTCCACACTA
GTCCAGAATG
GTCCAGTCTT
GTCCGATTCA
GTCCTGTTCT
GTCCTTATCG
GTCGAATCCA
GTCGAGTAGA
GTCGCATACT
GTCGCCATTA
GTCGCTAAGA
GTCGGAGATA
GTCGTTGCTA
GTCTAGTTGG
GTCTCACCTT
GTCTCCTTCA
GTCTCTCACA
GTCTCTGTTG
GTCTCTTAGG
GTCTGACTTG
GTCTGAGACT
GTCTGTCCTA
GTCTTCCTCT
GTCTTGGATG
GTGAACAGTG
GTGATCAGCA
GTGCAGATGA
GTGCTCCATA
GTGCTGTACA
GTGCTTAAGG
GTGGAAGTTG
GTGGACATCT
GTGGACTGTT
GTGGCAATGT
GTGGCTATTG
GTGGTCTACT
GTGGTTGTGT
GTGTAACTGG
GTGTAAGACG
GTGTCACAGA
GTGTCATTCG
GTGTCCTATG
GTGTGAGGTA
GTGTGGCATA
GTGTGTGAGT
GTGTGTGTCA
GTGTGTTGGA
GTGTTCGTTG
GTGTTGCACT
GTGTTGGAGA
GTTAAGGTGG
GTTACACGGA
GTTAGACCGT
GTTAGAGGCT
GTTAGTCGCA
GTTATCCTCG
GTTATGCGTG
GTTATTCCGG
GTTCAACGCT
GTTCACATCG
GTTCACTCCA
GTTCCTTGGT
GTTCGGCTTA
GTTCGGTTGT
GTTCGTACTG
GTTCTCTGCT
GTTCTGTGGA
GTTGACAGGT
GTTGAGAGTG
GTTGCAGTCT
GTTGCCTGTA
GTTGGAACCT
GTTGGTATGG
GTTGGTGGTA
GTTGTCGGTT
GTTGTCTTGG
GTTGTGAGCA
TAACAACCGC
TAACCTACGG
TAACCTCCAC
TAACGATGCG
TAACTGTCGC
TAAGACGAGG
TAAGAGAGCC
TAAGCAAGGC
TAAGCATCCG
TAAGCCACGT
TAAGCCTGCT
TAAGGAACGG
TAAGGTTGCC
TAAGTCGCAG
TAAGTGGACG
TAATCAGCGG
TAATCAGGCC
TAATGGCACC
TAATTGCGGC
TACAACCTCG
TACAAGGAGG
TACACCGTCT
TACAGGCTGT
TACAGTGACC
TACATCGCAC
TACATGCTCC
TACCAACACG
TACCACATGC
TACCAGCTAG
TACCGTACCT
TACCGTTAGC
TACGAAGCCT
TACGCTGAGT
TACGGATACC
TACGGATTGG
TACGGTGAAG
TACGGTTCAC
TACGTCGACT
TACGTGTTCG
TACGTTACCG
TACTCTGCCT
TACTGACCAC
TACTTCCTGC
TACTTGCAGG
TAGAACGACG
TAGAGACACC
TAGATCGGCT
TAGATGGTGG
TAGCACATCG
TAGCACCAAG
TAGCACTACC
TAGCAGTGGT
TAGCCAATGG
TAGCGACGAT
TAGCGGTACT
TAGCGTAAGG
TAGCGTTGAC
TAGCTCCTGT
TAGCTCTAGG
TAGCTGCTAC
TAGCTTCACC
TAGGAGGAAG
TAGGAGGTGT
TAGGCATAGG
TAGGCTATCC
TAGGCTTGGT
TAGGTGAGCT
TAGTACCTCC
TAGTAGCAGC
TAGTCTGACG
TAGTGGCTAG
TAGTTCGGAG
TATACAGCCG
TATACTCCGG
TATAGGAGGC
TATAGTCGCC
TATCAGACGC
TATCCTAGGC
TATCGGATCG
TATCTTCGCG
TATGACAGGC
TATGCAGGAG
TATGCCTTCG
TATGGTAGCG
TATGTCTCGC
TATGTGACGG
TATGTTGGCC
TATTACGCGG
TATTCCGGAC
TATTGGCCGT
TCAACAGCAC
TCAAGACGCT
TCAAGTGCCT
TCAATCGGAC
TCAATGAGCC
TCACAACGTC
TCACACTGCT
TCACAGAACC
TCACAGCCTT
TCACCAAGAG
TCACGAACTG
TCACGTCATC
TCACGTTGAG
TCACTGCAAC
TCAGACACCT
TCAGACTACG
TCAGAGTCAC
TCAGAGTGTG
TCAGCATGAC
TCAGGTACTC
TCAGTCAGAG
TCAGTCTGTC
TCATAGGCAG
TCATCAGGTG
TCATCCTACC
TCATGGTCCT
TCATGTCCAC
TCATTGGACC
TCATTGTGCG
TCCAAGCCAT
TCCAAGGTAC
TCCACACATC
TCCACTACCT
TCCACTGAAG
TCCAGAGTTC
TCCATCAACG
TCCATCGATC
TCCATGGTTG
TCCGACATTC
TCCGGAATAC
TCCGGAGAAT
TCCGGTTCTT
TCCGTCTTAG
TCCGTGAACT
TCCTAATCCG
TCCTACCTTG
TCCTAGCAAG
TCCTCAGAAC
TCCTCCGTAT
TCCTGACTCT
TCCTGAGATG
TCCTGTGTAG
TCCTTCTCCT
TCCTTGTTCC
TCGAACAACC
TCGAACCTTC
TCGAACGTCT
TCGAAGAGAG
TCGACCAATG
TCGACTAGTC
TCGAGAAGTG
TCGAGGATCT
TCGAGTGGTT
TCGATTGACG
TCGCAACTAG
TCGCCATATC
TCGCCTAACT
TCGCCTTGAT
TCGCGATGTT
TCGCTCCATT
TCGCTGATTC
TCGGACAGAT
TCGGCATTAG
TCGGTGTTAC
TCGGTTGGAT
TCGTAAGACC
TCGTACGGTT
TCGTACTTCG
TCGTCATACG
TCGTCTCAAG
TCGTGGTGAT
TCGTTCGTTC
TCGTTGCATC
TCGTTGGTCT
TCTACAAGCG
TCTACACCTG
TCTACCGGAT
TCTAGTACCG
TCTATCCGAG
TCTATCGTCC
TCTATGCCTC
TCTCACAGAC
TCTCACTCTC
TCTCAGCTAC
TCTCAGTCAG
TCTCCATGTG
TCTCCTTCCT
TCTCGAAGTC
TCTCTGACAC
TCTCTTAGCC
TCTGAAGGAC
TCTGAATGCG
TCTGACGTAG
TCTGCAACCT
TCTGCTACTG
TCTGGAAGAG
TCTGGAGTTG
TCTGGTATCC
TCTGGTTGAC
TCTGTGAGTC
TCTGTTGGTG
TCTTAGGCCT
TCTTCACCAC
TCTTCACGCT
TCTTCCGTTG
TCTTCTGGTC
TCTTGTCGTG
TGAAGAGGTC
TGAAGGCAAG
TGAAGGCGTT
TGAATCGCGT
TGAATGCCAC
TGACAATCGG
TGACACTGTC
TGACAGACAG
TGACCACCTT
TGACGACAAC
TGACGGAATG
TGACGTAGAC
TGACGTTCTG
TGACTCTAGC
TGAGCAACTG
TGAGCAGGAT
TGAGCCTAAG
TGAGGTAGGT
TGAGTGGCAT
TGAGTTGGAC
TGATCACAGG
TGATCATCGC
TGATCTGCAC
TGATGAGAGC
TGATGTGGTG
TGATTCCGAG
TGCAACATGG
TGCAACCATC
TGCAACGAAG
TGCAAGACAC
TGCACCGATT
TGCACTCCAT
TGCACTCTTG
TGCCAACTTC
TGCCAATCAC
TGCCACAATG
TGCCACTTGT
TGCCGATAAG
TGCCTCATAG
TGCCTCTCTT
TGCCTTACTG
TGCCTTCAGT
TGCGAAGATG
TGCGAGTCTT
TGCGCATAGT
TGCGCTGTAT
TGCGGAACTT
TGCGTCAATC
TGCGTGTAAG
TGCGTTACGT
TGCTAACCAG
TGCTCCTATC
TGCTGACATC
TGCTGAGTAC
TGCTGTTAGG
TGCTTCCAAC
TGCTTCTTGG
TGCTTGGAGT
TGCTTGTCAC
TGGAACAGGT
TGGAACGTAC
TGGAAGCAAC
TGGAAGGAGT
TGGACAAGAG
TGGACAGTTC
TGGACTGGAT
TGGAGAGTAG
TGGAGGATTC
TGGATCCGTT
TGGATTAGGC
TGGCAATTGC
TGGCAGAATC
TGGCCAAGTT
TGGCGACATT
TGGCGTTATC
TGGCTGCAAT
TGGCTGTTGT
TGGTAAGGAC
TGGTAGCTTG
TGGTCACAAC
TGGTCATGTG
TGGTCCGAAT
TGGTCCTTGT
TGGTCTCAGT
TGGTGATGGT
TGGTGGTATG
TGGTTCGATG
TGGTTCTGAC
TGTAAGCGAG
TGTAAGGTGC
TGTACAACGC
TGTACCACAG
TGTACCGTGT
TGTAGGATGG
TGTAGTCCGT
TGTATGGCAG
TGTCACCTAG
TGTCAGAGTG
TGTCCTAGAG
TGTCCTCTAC
TGTCGATCGT
TGTCGGCTAT
TGTCGTATGC
TGTCGTCTTG
TGTCTGCTTC
TGTCTGTGAC
TGTGAGACGT
TGTGCAATGG
TGTGCCTCAT
TGTGCTAGTC
TGTGGTACAG
TGTGGTGGTT
TGTGGTGTAC
TGTGTCGGAT
TGTGTGAGAG
TGTTAGCGTC
TGTTCACCGT
TGTTCAGTGC
TGTTCCGGTT
TGTTGGTTGC
TGTTGTCCTC
TTAACTCGCG
TTAATCCGGC
TTAATGGCGG
TTACACCAGG
TTACCACGTG
TTACCATGGC
TTACCTTCCG
TTACGGACTC
TTACTGACCG
TTACTTCGCC
TTAGACGCTC
TTAGAGTCGG
TTAGCCAACG
TTAGCCGAGT
TTAGCCTCTG
TTAGCTGGTG
TTAGGAAGCC
TTAGGAGCGT
TTAGGTGACG
TTAGTGTGCC
TTATAGCGCG
TTATTCGGCG
TTCAACGACC
TTCAAGCCTC
TTCAAGGCGT
TTCACTGTCC
TTCAGAACCG
TTCATCGCCT
TTCATTCCGC
TTCCAACCTG
TTCCAGATGG
TTCCAGCTCT
TTCCGAACGT
TTCCGGTATG
TTCCGTAACC
TTCCTGCATC
TTCCTTCTGG
TTCGAATCGC
TTCGACACTG
TTCGAGGTTG
TTCGCAGTGT
TTCGCTATGG
TTCGCTTACC
TTCGGATCCT
TTCGGTGTCT
TTCGTCTCTC
TTCGTGTAGC
TTCGTTGAGG
TTCTACCACG
TTCTCAGACG
TTCTCCTTGC
TTCTGAGCTC
TTCTGGTTCG
TTCTGTCCGT
TTCTTCGAGC
TTGAACCTGG
TTGACCAAGC
TTGACCGTTG
TTGAGAGACG
TTGAGTAGCC
TTGATGCAGC
TTGCAACGGT
TTGCACAGCT
TTGCAGTTCG
TTGCCATTCC
TTGCCTTGTG
TTGCGGATTG
TTGCGTCTGT
TTGCTTAGCG
TTGGACGACT
TTGGACTAGC
TTGGAGATCC
TTGGAGTGCT
TTGGCCTTCT
TTGGTCAACC
TTGGTGGATC
TTGGTGTGTG
TTGTCACGTC
TTGTCAGAGC
TTGTCTTGCC
TTGTGACTCG
TTGTGGCAGT
TTGTGTCGCT
TTGTTCCGTG
TTGTTGCTCC
TTGTTGGACG
