# Supplementary material for: Improved Lower Bounds of DNA Tags Based on a Modified Genetic Algorithm
Source: PLoS One. 2015 Feb 18;10(2):e0110640. doi: 10.1371/journal.pone.0110640 (PMC4332859; doi:10.1371/journal.pone.0110640)
Supplement: S1 File — (ZIP) [file pone.0110640.s001.zip › Table 3/(10,4),373.txt]

AACAAGCAGG
AACCGTAAGG
AACCTCACCA
AACCTCTTGG
AACGAAGCCA
AACGACTACC
AACGGTTCAC
AACGTTGTCG
AACTTGGTGC
AAGAGGAACC
AAGGAGTGAG
AAGGCCAGAA
AAGGCTATGC
AAGTACGAGC
AAGTCACTCG
AATCTGTCCG
AATGCAGCAC
AATGCCGTGA
AATTCTCGCC
ACAACTGCCA
ACAATGCGTC
ACACAGACTC
ACACTTAGCG
ACAGAAGACG
ACAGTCTCAG
ACATGTGGAC
ACCATCGCAA
ACCGTGAACA
ACCTACCTTC
ACCTGGTAAC
ACGATCCTAG
ACGCTGCTTA
ACGGCAATAG
ACGTAAGTCC
ACGTGAGGTA
ACGTTCGACA
ACTCACAGCA
ACTCCTACAC
ACTCGAACTG
ACTGAATGCC
ACTGACGTTG
ACTGGTTGTG
ACTTCTCCTG
ACTTGGCCAA
AGAACTGAGG
AGACGTCAAC
AGAGTCGCTA
AGATAGCAGC
AGCAACGAAC
AGCACAACAG
AGCATGGATG
AGCGGTGTAA
AGCGTTACTG
AGCTCTCCAA
AGCTTGTCTC
AGGACTGGAA
AGGAGGCATA
AGGATCAAGG
AGGCAGTTGA
AGGCCTATTG
AGGTAATGGC
AGGTGGTTAG
AGGTGTGATC
AGGTTCCGTA
AGTATTCCGC
AGTCGGATAC
AGTCTTCGAG
AGTGCCTTAC
AGTGGAAGGA
ATAATCGGCC
ATACACTGCG
ATACGGCGTA
ATAGCCTCTC
ATAGCTGGTG
ATAGGAACGG
ATCAGTGAGC
ATCATGCTCC
ATCCGTTCCA
ATCGACATCG
ATCGTCGTTC
ATGAAGCGTG
ATGCGATAGG
ATGGAGTTCC
ATGGTTAGCC
ATGTCACGGA
ATGTCTGACG
ATTAAGGCCG
ATTCCATGGC
ATTCGGTCTC
ATTGCTACCG
ATTGGTGCGA
CAACACTCCT
CAACCACGAA
CAAGAAGGCT
CAAGGTGAAC
CAAGTGACGT
CAATAGCCGA
CAATTCGACC
CACACCATGT
CACCACATAC
CACCTGTAGA
CACCTTCTGT
CACGACAAGA
CACGTTGCAT
CACTAACTGC
CACTTGCTCA
CAGAGAGTGT
CAGATGAGCA
CAGCCTAACA
CAGCTCCAAT
CAGTGATAGC
CAGTTGTGGT
CATAGGCTAC
CATATCCGCT
CATCCAACGT
CATCTCTCAC
CATGGAACCA
CCAATCGGTT
CCACAGTCAA
CCACGAAGTA
CCACGGTATT
CCAGCAGAAT
CCAGTTACTC
CCATAAGGTC
CCATACCACA
CCGAAGGATA
CCGGAATAAC
CCGGCTTATT
CCGTCTTGAA
CCGTTCTTCT
CCTAACCGAA
CCTACTGCTT
CCTATCATCC
CCTCAATCTC
CCTCGTAGAT
CCTGCATTCA
CCTTGACCTT
CCTTGTGTTC
CGAACACAGT
CGAGCTAGTT
CGATACTCTC
CGATCCGATA
CGATGTTGGA
CGCAAGATGA
CGCAGTACAT
CGCGAATCTT
CGCTCTTATC
CGGACCAATT
CGGATTGTTC
CGGTCATTGT
CGGTTCTAAC
CGTAGAAGTC
CGTATGCCAT
CGTCAATGGA
CGTCTCACTA
CGTTAGGCAA
CGTTGAGTGA
CGTTGTTCAC
CTAAGACGGA
CTACCTTGTC
CTACTCCATC
CTAGGAGCTA
CTAGTGTCCA
CTCACCGTTA
CTCATGGACT
CTCGGTTAGA
CTGACAAGCT
CTGCCTCTTA
CTGCTTAGGT
CTGGCAATTC
CTGTAACACC
CTGTACGTCA
CTGTGTCAGT
CTGTTGGATC
CTTACAGTGC
CTTAGGCGTT
CTTCAGACCA
CTTCGATGCT
CTTCTTCGCA
CTTGGTATCC
GAACCTTCGA
GAACGGTGAT
GAACTTCACG
GAAGAGAGGA
GAAGCCAACT
GAAGTCGGAA
GACAGGAAGT
GACGCATTGT
GACGCTTAAG
GACTAGCACT
GACTCCGTAA
GAGAAGCTGA
GAGAGACTAG
GAGAGTGTCA
GAGCGAATGA
GAGGAATTCG
GAGTAAGGCA
GAGTCTGAGT
GAGTTCCTGT
GAGTTGCAAG
GATAGACGGT
GATCCTATGG
GATGACTCGA
GATGGTTCCT
GATTCCTCAG
GATTGAGGAG
GCAACCAATG
GCAATCACCA
GCACAATGTG
GCACAGAACA
GCACCAAGAT
GCAGACGATT
GCAGGTTACA
GCATTGCCTA
GCATTGTACG
GCCACTATAG
GCCAGTCTTA
GCCGAGATAA
GCCTAACATG
GCCTCTTACT
GCCTTGGATT
GCGATGAACT
GCGCCATATA
GCGTAGTGAT
GCTAAGCCTT
GCTAGAATCG
GCTCTCTGTA
GCTGCAACTT
GCTGTGATTG
GCTTCACGAA
GGAACAGCTA
GGAAGGACTT
GGAAGTCATG
GGAATCCAGA
GGAATTGCGT
GGACAACCTT
GGACGTAAGA
GGAGCATGAA
GGATAGCGAA
GGCCAGTTAT
GGCGGAATAT
GGCTGTCAAT
GGTAACCTAG
GGTACAGGAT
GGTCCTCTAA
GGTGACTGTT
GGTGGTACAA
GGTGTGGTAT
GGTTAGTTGG
GGTTGATCGT
GTAACAACCG
GTAATGCGCA
GTACGGAATG
GTAGCCAGTA
GTATCACGTG
GTATGTGCTG
GTCAAGACTG
GTCAAGGTCA
GTCACACAGA
GTCACTCCTT
GTCCGAACTA
GTCGTTACGT
GTCTAAGTGG
GTCTTGTCGA
GTGATCGTCT
GTGCAGCATA
GTGCTGTTGT
GTGGCTATCT
GTGGTTGGTA
GTGTACTAGG
GTTCACCTCA
GTTCCAAGCA
GTTCCACTGT
GTTGACACCT
GTTGGAGGTT
GTTGTTGTGG
TAACAGTCGG
TAACCTAGCC
TAAGCCGCAT
TAAGTGTGCG
TAATGACCGC
TACAACGTCG
TACAGGACAC
TACATCACGG
TACCAGCTAG
TACCGTCCAT
TACTCTGACC
TAGCGGATCT
TAGCTTCGCT
TAGGACGACT
TAGGAGAAGC
TAGGCAAGGT
TAGGTCTTCC
TAGGTTGAGG
TAGTCAGTGC
TATAGAGCCG
TATCCACTCC
TATCGTACGC
TATTAGGCGC
TATTCCGGAC
TCAACAGGAC
TCACAACACC
TCACAGCGTT
TCAGAGACCT
TCAGGTGCTT
TCAGTTGGAG
TCATCCTGTG
TCCACCACTT
TCCAGTATCC
TCCTGAGTCT
TCCTGTGAAG
TCGAAGAGAG
TCGCAATGCT
TCGCACCTAT
TCGGTCTATG
TCGTAACGAC
TCGTCATACC
TCGTGGCAAT
TCTAGGCTCT
TCTATTCGCG
TCTCGTTCAG
TCTCTGCTAC
TCTGACTGAG
TCTGCTAGTC
TCTTACCTCG
TGAAGTAGGC
TGACACCAAG
TGACTCTCTG
TGAGCTACAC
TGAGGATCAG
TGAGTGAAGG
TGATGGTGAC
TGCAGACTGT
TGCCAATTGG
TGCCACAATC
TGCGCTGATT
TGCGTGTTAC
TGCTAAGCAC
TGCTACGAGT
TGCTTCCATG
TGGAAGCTTC
TGGACAGATG
TGGAGTCGTT
TGGATGGAGT
TGGCCTTGAT
TGGCGATAAC
TGGCTCATAG
TGGTAGGAAG
TGTAACGGTG
TGTCGACTTG
TGTCTCTGGT
TGTGAGAGGT
TGTGCAAGAG
TTAACTCCGG
TTACCACGCT
TTATCCGAGG
TTATGGCACC
TTCCGGATTC
TTCCTTCACC
TTCGAAGACC
TTCGCCTTCT
TTCGGTGTGT
TTCTCATCCG
TTCTGGTAGG
TTCTTGGCTG
TTGACTGTCC
TTGATCAGCG
TTGCAGAACG
TTGCCATGTG
TTGTACCTGC
TTGTCCGGTT
TTGTGGTGCT
TTGTGTCTCG
