# Supplementary material for: Improved Lower Bounds of DNA Tags Based on a Modified Genetic Algorithm
Source: PLoS One. 2015 Feb 18;10(2):e0110640. doi: 10.1371/journal.pone.0110640 (PMC4332859; doi:10.1371/journal.pone.0110640)
Supplement: S1 File — (ZIP) [file pone.0110640.s001.zip › Table 3/(10,5),86.txt]

AACCGTATGG
AACGCAATCC
AAGACTGTGC
AAGGCCTTAG
AATCGGCCAA
AATGTTGCGG
ACAGGTTGAC
ACCAACAACG
ACCTACGCAA
ACTCCACTTC
ACTCTGTGAG
AGACAACGGA
AGCGAAGTAG
AGCGTTACAC
AGGCAGAATC
AGTTCTCGTG
ATACAGCCTG
ATAGCCTCCA
ATGCACTAGG
ATGTCATGCC
ATGTGGCTTC
CAAGCAGGAA
CAATACGACC
CACCTTAACC
CACGGATACT
CACTTCCAGT
CATAGGCTGT
CATCCATCGA
CCAACTCCTT
CCATGGCATA
CCGATGAGTT
CCGCAATGTA
CCGTTGTAAC
CGAGTCTCAT
CGATAACCTC
CGCTAGTTGA
CGGCTTAGAA
CTCAAGGTCT
CTCTCTCACA
CTGACAGAGA
CTTAACAGCC
CTTCGAACTC
CTTGCTGCTA
GAACACAGCA
GACCTCTTCT
GAGATGGTCA
GAGGTTAGGT
GATGGAGCAT
GCAGAGACAA
GCTACTACCA
GCTTGATTCG
GGAATGCGAT
GGACTTACTG
GGCAACCTAA
GGCTGGTATT
GGTACAAGAG
GGTCACTGTT
GTAATTGGCG
GTATACCGGT
GTCCTGAAGA
GTCTTCGCTT
GTGGCCAATT
GTGTGTGTGT
TAACGGAGGT
TAAGGAACCG
TACTCAGAGC
TAGTGACGCT
TCAACCACAC
TCATAGCGAG
TCCAGTATCC
TCGCACAGAT
TCGTCCTATG
TCTGTTGGCT
TGAATTCCGC
TGAGTGGAAG
TGCGCATCTT
TGGATCGTAC
TGTAAGGTGG
TGTTGACCAG
TTACCTTCGG
TTACTGCACC
TTAGTCGGTC
TTCCGACTGT
TTCGGTGTTG
TTCTAGTCCG
TTGGAAGACC
