# Supplementary material for: Improved Lower Bounds of DNA Tags Based on a Modified Genetic Algorithm
Source: PLoS One. 2015 Feb 18;10(2):e0110640. doi: 10.1371/journal.pone.0110640 (PMC4332859; doi:10.1371/journal.pone.0110640)
Supplement: S1 File — (ZIP) [file pone.0110640.s001.zip › Table 3/(10,6),26.txt]

AACCACATGC
AAGAGTCTGG
ACACAGCGTA
ACTTCTCGAG
AGGCGATTAC
ATAGGTGGTC
ATCAAGGACG
CAGACACACT
CATGTGGCAA
CCATCTTACC
CGGAAGAGAA
CGTGCAATGT
CGTTAACCAC
GACCGAACAA
GAGCTCTTCA
GATTACCGGA
GCGCTTAGTT
GCTACCATTG
GCTTGATCCT
TAACGTTCCG
TCCAAGCCAT
TCCGGTATAG
TGAATGCAGC
TGGTCCTGAT
TGTAGACGTG
TTCTCTCCTC
