# Supplementary material for: Improved Lower Bounds of DNA Tags Based on a Modified Genetic Algorithm
Source: PLoS One. 2015 Feb 18;10(2):e0110640. doi: 10.1371/journal.pone.0110640 (PMC4332859; doi:10.1371/journal.pone.0110640)
Supplement: S1 File — (ZIP) [file pone.0110640.s001.zip › Table 3/(7,3),109.txt]

AACATCC
AACGTGA
AACTACG
AAGAGCA
AAGTTGG
AATCCAG
AATCTGC
ACAGAAC
ACATGCA
ACCAACA
ACCATTG
ACTAGTC
ACTGGAA
ACTTCAC
AGACAAG
AGATAGC
AGCACTA
AGGAAGA
AGTCGTA
AGTGTTC
AGTTCTG
ATAACGC
ATAGCCA
ATCGATC
ATGAGTG
ATGCTGA
ATGTACC
ATTGTCG
CAACAGT
CAATGGA
CACACAA
CACTAAC
CAGGTAA
CAGTGAT
CATAGGT
CCAAGAA
CCAGATT
CCATCAT
CCGTATA
CGGATTA
CGTCTAT
CGTTGAA
CTAGAGA
CTATGCT
CTCAAGT
CTCCATA
CTCTCTT
CTCTTCA
CTGAACA
CTGTTGT
CTTACTC
CTTGGTA
GAACACA
GAAGGAA
GAATCCT
GACATGT
GACGAAT
GAGTAGT
GATACGA
GATGTCT
GATTGCA
GCATAAG
GCCTATT
GCCTTAA
GGAACTT
GGAGATA
GGTGTAA
GGTTCAT
GTAAGGT
GTACCTA
GTAGACT
GTCTAGA
GTGGTTA
GTGTATG
GTTCGTT
GTTCTCA
TAACCAC
TAAGAGG
TAATGCG
TACACCT
TACCAAG
TAGGAAC
TAGTTCC
TATGGAG
TATTGGC
TCAACTG
TCACATC
TCATGAC
TCGAGTT
TCGTACT
TCGTTAG
TCTATCG
TCTCGAT
TCTTGTG
TGAAGTC
TGAGGAT
TGCTAGT
TGCTTAC
TGGATGT
TGGCAAT
TGGTATC
TGTACAG
TGTCCTT
TTACCGT
TTAGGTG
TTCAACC
TTGAAGG
TTGCTTG
TTGGTCT
