# Supplementary material for: Improved Lower Bounds of DNA Tags Based on a Modified Genetic Algorithm
Source: PLoS One. 2015 Feb 18;10(2):e0110640. doi: 10.1371/journal.pone.0110640 (PMC4332859; doi:10.1371/journal.pone.0110640)
Supplement: S1 File — (ZIP) [file pone.0110640.s001.zip › Table 3/(7,5),10.txt]

AATTCCG
ACGAATC
AGCCTTA
CCATCTT
CTAGAGA
GACACAA
GTGTTCT
TAACGCT
TGGTAAG
TTCATGG
