# Supplementary material for: Improved Lower Bounds of DNA Tags Based on a Modified Genetic Algorithm
Source: PLoS One. 2015 Feb 18;10(2):e0110640. doi: 10.1371/journal.pone.0110640 (PMC4332859; doi:10.1371/journal.pone.0110640)
Supplement: S1 File — (ZIP) [file pone.0110640.s001.zip › Table 3/(9,4),168.txt]

AACAGACAG
AACGCTTAG
AACTACCAC
AACTTGACC
AAGAGGAGA
AAGCGTAAC
AAGGAATGG
AATAGCTCC
AATCATCCG
AATCCTTGC
AATGTACGC
AATTCGGCA
ACAACGGTA
ACAATCCTG
ACAGCTATG
ACATATGCC
ACATGGACA
ACCTACTTG
ACCTCTAAC
ACCTGTCTA
ACGAGATTC
ACGTTGAAG
ACTCACGAA
ACTCTTGTG
ACTGCTTCA
AGAAGCGAA
AGACATGGA
AGACTAGTC
AGAGTTCAG
AGCATCATC
AGCCGATAA
AGGCTAAGA
AGGTATTGC
AGTACGTAC
AGTCCTCTA
AGTGTGGAA
AGTTGCTGA
ATAAGGCTC
ATACCACTG
ATAGCAAGC
ATATCGCGA
ATCACACCA
ATCCAATCC
ATCGATAGG
ATGAGAACG
ATGGCGTTA
ATGTAGGTG
ATGTCCATC
ATTAACCGC
ATTGGAGGA
CAACTAAGC
CAAGTACCT
CAATGTGGT
CACAACTCT
CACGATACA
CACTTGCAA
CAGAAGAAC
CAGCACTAA
CAGCTTACT
CATCCACAT
CATGGTTGA
CATTCCTAC
CCACAACAA
CCACATATC
CCATAGGAT
CCGATCATT
CCGTATGTA
CCTGAATCT
CCTTCGTTA
CGAGGAATA
CGATTGCTT
CGGATATAC
CGGTGTTAA
CGTAACCTT
CGTAGACAA
CGTGATGAT
CTAACAGTC
CTAGAGACT
CTCAGAAGA
CTCCATTGA
CTCTATCTC
CTGGAAGTT
CTGTCTAGT
CTGTTCACA
CTTACCTGA
CTTATGGCT
CTTCTACCA
CTTGTGTTC
GAACGAGAT
GAATACCGA
GACAGGTAA
GACATCAAG
GACCATAGT
GACTTGTGT
GAGCTATCA
GAGGATGAA
GATAGAGCA
GATGTTGCT
GCATCTGTT
GCCATGATA
GCGCAATAT
GCGTTCTAA
GCTACACTA
GCTGATTAG
GGAAGGATT
GGACTCATA
GGAGTAAGT
GGATATCTG
GGTAGCTAT
GGTATAGAG
GGTCAATTG
GGTTCTTGT
GTAGTGGTT
GTAGTTCGA
GTATACGCT
GTCCTAACT
GTCGATTCT
GTCTCCTTA
GTGAAGTCA
GTTAGATGG
GTTCATGCA
GTTGTACTG
TAAGATCGC
TAAGTGAGG
TAATCCACC
TACAAGTGG
TAGACCTGT
TAGCATTCC
TAGCTAGAG
TAGGTGTAC
TATACGGAG
TATGGTCAG
TATTGGCGT
TCAACGACT
TCAAGCATC
TCACATGAG
TCCGAGAAT
TCCTTCCAT
TCGATGTTG
TCGCGTATT
TCGTACAAC
TCTAACCAG
TCTGTGCTT
TCTTAGGTC
TCTTCTCTG
TGAGCACTT
TGATGCAAG
TGATTGGAC
TGCACAAGT
TGCCTAATG
TGCGGTTAT
TGCTATCGT
TGGAACATG
TGGTCGAAT
TGTCTACAC
TGTGAATGC
TGTTCCGTT
TTACACAGG
TTACCTCCT
TTAGGTACC
TTATAGCCG
TTCACGCTT
TTCGGATTG
TTCTCTTCG
TTCTGCAGT
TTGATGAGC
TTGCTTGTC
TTGGCAACT
