# Supplementary material for: Improved Lower Bounds of DNA Tags Based on a Modified Genetic Algorithm
Source: PLoS One. 2015 Feb 18;10(2):e0110640. doi: 10.1371/journal.pone.0110640 (PMC4332859; doi:10.1371/journal.pone.0110640)
Supplement: S1 File — (ZIP) [file pone.0110640.s001.zip › Table 3/(9,5),41.txt]

AACACCTGA
AAGACAACC
AATTAGCGC
ACATCGCAA
ACGATCTTC
AGCAGATAC
AGCTTGTTG
AGTGAAGAG
ATAGTTCGG
ATCTCTAGC
ATGACGGTA
CAAGTACCT
CAGGATTGA
CATAACTCC
CCATTGATC
CCGACATAA
CCTCAAGTA
CGTGCTTAT
CTAGAGACA
CTTCGTCTT
GAGAGGAAT
GAGTTCACA
GCACAACAT
GCCTATAAG
GGACCTATT
GGTAAGCTT
GGTTGGTAA
GTAACAAGG
GTCATGTCT
GTTCCTTGA
GTTGTAGGT
TAAGGTGGT
TACGTGAAC
TAGCCTTCT
TCAATGGAG
TCGGCAATT
TCTGATTCG
TGAACCAAC
TGATACGTG
TTACTCACG
TTCCAACTC
