# Supplementary material for: Improved Lower Bounds of DNA Tags Based on a Modified Genetic Algorithm
Source: PLoS One. 2015 Feb 18;10(2):e0110640. doi: 10.1371/journal.pone.0110640 (PMC4332859; doi:10.1371/journal.pone.0110640)
Supplement: S1 File — (ZIP) [file pone.0110640.s001.zip › Table 6/(5,3),14.txt]

AATCG
ACAAG
ACCTA
AGTGA
CAACT
CGATA
CTGTT
GAAGA
GCATT
TAGAG
TATGC
TCCAT
TCTTG
TTCTC
