# Supplementary material for: Improved Lower Bounds of DNA Tags Based on a Modified Genetic Algorithm
Source: PLoS One. 2015 Feb 18;10(2):e0110640. doi: 10.1371/journal.pone.0110640 (PMC4332859; doi:10.1371/journal.pone.0110640)
Supplement: S1 File — (ZIP) [file pone.0110640.s001.zip › Table 6/(6,3),45.txt]

AACCGA
AAGGAC
ACACTG
ACCACA
AGCAAC
AGGAGA
AGGTTG
AGTGTC
ATAGCC
ATCAGG
ATTCCG
CAACAC
CAAGGT
CATTGC
CCAATC
CCTGTT
CCTTCA
CGAGAA
CGCTAT
CGGATT
CTCCTA
CTGTGA
GAACCT
GACTGT
GAGTAG
GATGCA
GCCATT
GCCTAA
GGAATG
GGTCTA
GGTGAT
GTCTTG
GTGGTA
TACACC
TACCAG
TAGAGG
TAGGCT
TCAACG
TCCTCT
TCTGAG
TGACTC
TGCAGT
TGTTGG
TTCTGC
TTGTCG
