# Supplementary material for: Improved Lower Bounds of DNA Tags Based on a Modified Genetic Algorithm
Source: PLoS One. 2015 Feb 18;10(2):e0110640. doi: 10.1371/journal.pone.0110640 (PMC4332859; doi:10.1371/journal.pone.0110640)
Supplement: S1 File — (ZIP) [file pone.0110640.s001.zip › Table 6/(7,4),26.txt]

AAGCGAA
ACCATAC
ACTTGCA
AGAACTG
AGGTATC
ATACACC
ATCGATG
ATTAGGC
CAAGAAC
CAGTTGT
CGCAATT
CGTACAA
CTACGTT
GACATCT
GAGTAAG
GGATAGT
GGCTTAA
GTGAGTA
GTTCTGT
TATGCGT
TCAACCT
TCATGTC
TCCGAAT
TCTAGAG
TGTCTAC
TTGTTCG
