# Supplementary material for: Improved Lower Bounds of DNA Tags Based on a Modified Genetic Algorithm
Source: PLoS One. 2015 Feb 18;10(2):e0110640. doi: 10.1371/journal.pone.0110640 (PMC4332859; doi:10.1371/journal.pone.0110640)
Supplement: S1 File — (ZIP) [file pone.0110640.s001.zip › Table 6/(8,3),274.txt]

AACCAACG
AACCTCAG
AACCTTCC
AACGGTAC
AACGTAGG
AACTCCAC
AACTCTGG
AACTGACC
AAGAGACG
AAGCAGCA
AAGCCTGA
AAGGTGGA
AAGTCGAG
AATAGCGC
AATTCGCC
ACAAGGCA
ACACCATC
ACAGACAG
ACAGTGAC
ACATCGTG
ACATGCTC
ACATTCCG
ACCAACTC
ACCGTCTA
ACCTCACA
ACGAGTTG
ACGCTGAA
ACGGATTC
ACGTCAAC
ACGTGGTA
ACTAAGCG
ACTACCAG
ACTACTCC
ACTCTCTG
ACTGGCAA
ACTGTTCG
AGAACCTG
AGAAGAGC
AGACACAC
AGACTGAG
AGAGAGGA
AGAGGAAG
AGATCGAC
AGCACCAA
AGCCAAGA
AGCCTATC
AGCGTTGA
AGCTCATG
AGCTGCTA
AGGACAGA
AGTAGGAC
AGTCTTGG
AGTGACTC
AGTGTCAG
AGTTCTGC
ATAGAGCC
ATATCCGC
ATATGGCG
ATCACTGC
ATCGATCG
ATCTGAGG
ATGACGTG
ATGCAACC
ATGGTACG
ATGTCGGA
ATTCACGG
ATTCCTCG
ATTGTGGC
CAACACCT
CAACAGGA
CAAGTGGT
CAATGCAC
CACCATGT
CACGAAGA
CACTCTCA
CACTGAGT
CAGAATGC
CAGGTAAC
CAGTCTAC
CAGTGGAA
CAGTGTCT
CATACGAC
CATAGTCC
CATCCTCT
CATGGCAT
CCAACGAT
CCACACAA
CCACTAAC
CCACTGTT
CCAGAACT
CCATGACA
CCGACATA
CCGCAATT
CCGGATAT
CCGTTACT
CCTAACCT
CCTAGCTA
CCTCATTC
CCTCCTAA
CCTGAGAA
CGAACAAC
CGAACGTA
CGACAAGT
CGAGACTT
CGAGGATA
CGAGTCAA
CGATCCAT
CGATTCTC
CGCAATAC
CGCGTATT
CGCTTAAC
CGGAAGAA
CGGAGTTA
CGGTTAGA
CGTCAGTT
CGTCATGA
CGTGTGAT
CGTTGCTT
CGTTGTAC
CTAACCGA
CTAAGGTC
CTATTGGC
CTCACATC
CTCAGAGA
CTCCACTA
CTCCTTCA
CTCGGTTA
CTCTTCGT
CTGACTCA
CTGAGTGT
CTGCTATC
CTGTTGCA
CTTCTTGC
CTTGAGTC
CTTGTCCA
GAACCGAA
GAATCAGG
GAATGCCA
GACACTAG
GACCATCA
GACGTCAT
GACTTCGA
GAGACACT
GAGCTAGT
GAGGAGAA
GAGGTTCT
GAGTGTGA
GATACCGT
GATAGGCA
GATAGTGG
GATCAGCT
GATCTGGA
GATGACGA
GCAAGACT
GCAAGCAA
GCACAATG
GCATCCTA
GCATTGCA
GCCGATTA
GCCTCAAT
GCGAATCT
GCGACTAA
GCGCTTAT
GCGGTATA
GCTAGGAT
GCTCACTT
GCTGTGTT
GCTTCTAG
GGAAGATG
GGACCATT
GGACTCTA
GGATGGAT
GGATTGTG
GGCAATGT
GGCACATA
GGCAGTAA
GGCTTCTT
GGTAACTG
GGTACGTT
GGTCTCAT
GGTGATAG
GGTGTTGT
GGTTCCAA
GGTTGGTA
GTAACACG
GTAACGGT
GTACTGCT
GTAGAAGG
GTAGACCA
GTAGTCTG
GTCCAACT
GTCCTTGT
GTCGGATT
GTCTCAGA
GTCTGTCA
GTCTTACG
GTGAAGCA
GTGAGGTT
GTGCCTTA
GTGCTACA
GTTAGCGA
GTTCTGTG
GTTGGTCT
TAACCGCT
TAACTGGC
TAAGGAGC
TAAGGCCT
TACAACGG
TACAGCAC
TACCTCCT
TACCTTGG
TACGAACC
TACGGTGT
TACTCACG
TAGACAGC
TAGCAGGT
TAGCATCC
TAGCCTAG
TAGGATGG
TAGTTGCC
TATACGCG
TATGTCGC
TATTGCGG
TCAACGTC
TCACAGAG
TCAGTGTG
TCATGGAC
TCCACCAT
TCCAGTCT
TCCGACTT
TCCGATAC
TCCTGTAG
TCCTTCTG
TCGAGATC
TCGCTATG
TCTCCTTG
TCTCTGAC
TCTGAGCT
TCTTCCTC
TCTTGGTG
TGAAGCGT
TGACCAAG
TGAGAGAC
TGAGTAGG
TGATCGGT
TGATGCTG
TGCACAGT
TGCCATTG
TGCTGCAT
TGCTGTTC
TGGAAGTC
TGGACTTG
TGGAGAAG
TGGCTTAC
TGGTCATC
TGGTTGAG
TGTACCAC
TGTAGTGC
TGTCTCTC
TGTGACGT
TTACTCGG
TTAGGCTC
TTATCGCC
TTCACCTG
TTCAGACG
TTCCATGC
TTCGTAGC
TTGCAAGG
TTGCCACT
TTGCTTCG
TTGGAGTG
TTGGTGGT
TTGTCTGG
TTGTGTCC
