# Supplementary material for: Improved Lower Bounds of DNA Tags Based on a Modified Genetic Algorithm
Source: PLoS One. 2015 Feb 18;10(2):e0110640. doi: 10.1371/journal.pone.0110640 (PMC4332859; doi:10.1371/journal.pone.0110640)
Supplement: S1 File — (ZIP) [file pone.0110640.s001.zip › Table 6/(9,3),688.txt]

AACAACAGC
AACAGATGC
AACAGGTAG
AACATGAGG
AACATGCCA
AACCAATCG
AACCGTTGA
AACCTACAC
AACGATCAC
AACGTAACC
AACGTACGA
AACTCCAAG
AACTCTTGG
AACTGCTAC
AACTGGACA
AAGAAGTGG
AAGACAACG
AAGACAGGA
AAGACCTAG
AAGCATAGC
AAGGATTCG
AAGGTAGCA
AAGGTTGAG
AAGTACTGC
AAGTCCTCA
AAGTCGAAC
AAGTGTGAC
AAGTTGTCG
AATACGGAC
AATAGCTGG
AATCCTGGA
AATCCTTCG
AATCTACGG
AATCTTGCC
AATGAGGCA
AATGCGTAG
AATGGATCC
AATGTTCGC
AATTAGCGC
AATTCGTCC
AATTGCCAG
ACAACGCAA
ACAATCACC
ACAATCGTG
ACACAAGTG
ACACTTGCA
ACAGAACAC
ACAGCAGTA
ACAGTAACG
ACATATGCG
ACATCTCTC
ACATGGAAC
ACCAACTCA
ACCACGATA
ACCGAATTG
ACCGTGTTA
ACCTCTAAC
ACCTTCCTA
ACCTTGATG
ACGAAGATC
ACGAGAATG
ACGATCAAG
ACGATGACA
ACGCGTTAA
ACGCTATAG
ACGGATAAC
ACGGATGTA
ACGTCCATA
ACGTGTAAG
ACGTTCGAA
ACTACACAC
ACTACCTTG
ACTAGCCAA
ACTAGGTCA
ACTATACCG
ACTCACCTA
ACTCCTTAC
ACTCTATCC
ACTGAAGAG
ACTGAGTTC
ACTGCTTCA
ACTGTGGAA
ACTGTTCTG
ACTTAGGAC
ACTTGCGTA
ACTTGGTTG
ACTTGTCCA
AGAATGCTC
AGACGTAAG
AGACTCATG
AGACTCGAA
AGAGATCAG
AGAGGAATC
AGAGGTGAA
AGATACGTG
AGATAGCAC
AGATCCATC
AGATGGATG
AGATTCCGA
AGCAACCTA
AGCACATAG
AGCAGACAA
AGCATCTAC
AGCATGTGA
AGCCAATTC
AGCCTACTA
AGCCTTATC
AGCGAATGA
AGCTATCTG
AGCTGCATA
AGCTGTTAG
AGCTTGTTC
AGGAAGTAC
AGGAGCTAA
AGGATAAGG
AGGATCTTG
AGGATGGAA
AGGCCAATA
AGGTACAAC
AGGTCGTTA
AGGTCTGAA
AGGTGTAGA
AGTACGGTA
AGTAGACTG
AGTAGGTTC
AGTATACGC
AGTCAACAG
AGTCATCGA
AGTCTTCAC
AGTCTTGTG
AGTGCACAA
AGTGCATTG
AGTGTAGTC
AGTGTTGGA
AGTTACTGG
AGTTCTGTC
ATAAGACGG
ATACAAGCC
ATACCTAGG
ATACCTGTC
ATACGAACG
ATACGCCTA
ATACTTCGC
ATAGAGCCA
ATAGAGGTC
ATAGCTGCA
ATATCCACG
ATATCGCGA
ATATGTCCG
ATATGTGGC
ATCACCAGA
ATCAGATCG
ATCCAACGA
ATCCACATG
ATCCATTGG
ATCCTAAGC
ATCCTCACA
ATCGAATCC
ATCGCTTGA
ATCGGACTA
ATCGTATGG
ATCGTGAGA
ATCGTTCCA
ATCTACCTC
ATCTAGAGG
ATCTCGTTG
ATCTGGTGA
ATCTGTACC
ATCTTCTCG
ATGAACTCG
ATGACATGG
ATGACCGTA
ATGAGAACC
ATGATAGCG
ATGCAATGC
ATGCGATCA
ATGCGTGTA
ATGGAGATG
ATGGCAAGA
ATGGCTATC
ATGTTGACC
ATGTTGGTG
ATTAGCGTG
ATTAGGCGA
ATTATCGCC
ATTCCACCA
ATTCCAGTG
ATTCGAGGA
ATTCGCTTC
ATTCTCTGG
ATTGAAGGC
ATTGAGTGG
ATTGCACTC
ATTGGTGTC
ATTGTTGCG
CAACACACA
CAACCAGAA
CAACTAAGC
CAACTTCGA
CAAGAAGAC
CAAGAGAGT
CAAGGAACT
CAAGTACCA
CAAGTTGCT
CAATCGAGA
CAATGTAGC
CAATTGCAC
CACAAGTCT
CACACATGA
CACAGCTAA
CACCAATAC
CACGAATGT
CACGATACT
CACGTTCAT
CACTAGAAC
CACTCTCAA
CACTTCTGT
CAGAACAGA
CAGACGTAT
CAGATAGGT
CAGATCAAC
CAGGATTGA
CAGGTAAGA
CAGTGCAAT
CATAACGCA
CATACAGCT
CATAGGTGA
CATCATCCA
CATCCATGT
CATCGACAA
CATCGTTAC
CATGAAGGA
CATGATTCC
CATGTGTGT
CATTAGGCT
CATTCCTCT
CATTCTTGC
CATTGTCCT
CATTGTGGA
CCAACAACT
CCAACCATA
CCAATAGTC
CCAATGAAC
CCACAAGAT
CCACATCAA
CCACTAACA
CCAGATACA
CCAGGTAAT
CCATACATC
CCATAGGAA
CCATATCCT
CCATGTGTA
CCATTCCAA
CCATTGCTT
CCGACATTA
CCGCTTATA
CCGGAATAT
CCGTACTAA
CCGTATGAT
CCTAAGGTA
CCTAGACAT
CCTCAATCT
CCTCTAGAA
CCTCTCTTA
CCTGAGTAA
CCTGATGTT
CCTGGATTA
CCTTACCAT
CCTTGGTAT
CGAAGACTA
CGAAGCATT
CGAATGCAA
CGACATAGA
CGACCAATT
CGAGATATC
CGAGTTAGT
CGATACGAT
CGATGTCAT
CGATTGGTA
CGCAAGAAT
CGCATCTTA
CGCGTAATT
CGCTATTGA
CGGCAATAA
CGGTATTAC
CGGTCTATT
CGGTTCATA
CGTACCTAT
CGTAGAGAA
CGTCAACTT
CGTCATGAA
CGTCATTGT
CGTCTATAC
CGTGAATTC
CGTGTACTA
CGTGTAGAT
CGTTCCTTA
CGTTGTGTT
CTAAGGACA
CTAATGCCT
CTACGTAGT
CTACTCGTA
CTAGAACTC
CTAGCAACA
CTAGTTGTC
CTATATCGC
CTATCGACT
CTATCTGGA
CTATGGATC
CTATTCGGT
CTCAACACA
CTCACCATT
CTCACGTTA
CTCATAACC
CTCATACGA
CTCATGAGT
CTCCATATC
CTCCGAATA
CTCCTTAGA
CTCGATCTT
CTCTAGTTC
CTCTGTCTA
CTCTTCATC
CTCTTGACA
CTGAGAGTA
CTGATGTGA
CTGCAAGTT
CTGCACATA
CTGCTATGT
CTGGATTCT
CTGGTAATC
CTGTACACT
CTGTGGTTA
CTGTTCTCA
CTTAAGTGC
CTTACCTGA
CTTACGCTT
CTTAGAGGT
CTTAGATCC
CTTATCCTC
CTTCAAGCA
CTTCGTTGA
CTTGAACGT
CTTGAGCTA
CTTGTATGC
CTTGTGTCA
CTTGTTGGT
GAACAACCT
GAACACCAA
GAACCAACA
GAACGTGAA
GAACTTGGT
GAAGAGGAA
GAAGATCCA
GAAGCAGAT
GAAGGTCAT
GAATACCGT
GAATCTCAG
GAATGTCGA
GAATGTGCT
GAATTGACG
GACATCACT
GACCAATGA
GACCATTAG
GACGCATAA
GACGTTACA
GACTATAGG
GACTCGTAT
GACTTCTCA
GAGAACGAT
GAGAACTCA
GAGAGAACA
GAGATGAAG
GAGCAAGAA
GAGCCTTAA
GAGCTATCA
GAGGCTAAT
GAGGTGTAT
GAGTACAAG
GAGTCTAGA
GAGTTGTGA
GATACGTCA
GATAGACAG
GATAGCTCT
GATCACTGT
GATCTAGCT
GATCTCCAT
GATCTTGAG
GATGATGGT
GATGCTCAA
GATGGAGAA
GATGGTTCA
GATGTACGT
GATTATCCG
GATTCGGAA
GATTGGCAT
GCAATACTG
GCAATGGAT
GCACACAAT
GCACTTACT
GCATAGCAT
GCATCGATT
GCATTCATG
GCCAGAATT
GCCATACAA
GCCTAGTTA
GCCTATTCT
GCCTGTAAT
GCGAACATA
GCGATAACT
GCGATAGTA
GCGATCTAA
GCGGATATT
GCGTCTTAT
GCTAACCTT
GCTAAGTAG
GCTACACTA
GCTCAACAT
GCTCATGTA
GCTCGATAA
GCTCTATTG
GCTGAATCA
GCTGTTCAT
GCTTCCTAA
GCTTCTGTT
GGAACAGTT
GGAAGGAAT
GGAATCAAG
GGAATCCTA
GGACCTAAT
GGAGAGATA
GGAGATGTT
GGAGTTCAA
GGATACAGA
GGATATGAG
GGATTCGTT
GGCAACTAT
GGCACATTA
GGCATAATG
GGCGTATAT
GGCTAGATT
GGCTTGTAA
GGTACACAT
GGTATCGAT
GGTATGTGT
GGTCTACAA
GGTGAATAG
GGTGTGTTA
GGTTAGGAT
GGTTCTCTA
GGTTGCTAT
GTAACACGA
GTAACCATG
GTAATGGCA
GTACAAGGA
GTACCAAGT
GTACTCCTT
GTAGAAGTG
GTAGATCGT
GTAGGTCTA
GTAGTACCT
GTATCCGTA
GTATGCACA
GTATGGCTT
GTCAACTGA
GTCAAGTTG
GTCCATACT
GTCCTTCTA
GTCGCAATA
GTCGTGATT
GTCTCTACA
GTCTGGATA
GTCTGTTGT
GTCTTCAGT
GTGACATCT
GTGAGGATT
GTGCCTATA
GTGGAATGA
GTGGTAAGT
GTGGTTGTT
GTGTACTTG
GTGTAGAGA
GTGTATGCA
GTGTCCATT
GTGTGTATG
GTTACCGTT
GTTAGATGG
GTTATGCTG
GTTCACTCA
GTTCCATGA
GTTCCTCTT
GTTCTTGGA
GTTGATTCG
GTTGGAGTT
TAACCAGGT
TAACGAGAC
TAACTCGCT
TAAGAACCG
TAAGATGCC
TAAGCTACG
TAAGGAAGG
TAATCCGAG
TAATCGACC
TAATTGCGG
TACAAGTGC
TACAGCCAT
TACATGCAC
TACCACAAC
TACCATCGT
TACCTTAGC
TACGCGAAT
TACGGATAG
TACGTATGC
TACTACTCG
TACTGGAGT
TACTGTCAG
TACTGTTCC
TACTTCACC
TAGAAGACG
TAGACCTGT
TAGAGAGCT
TAGAGATGG
TAGATCTCC
TAGCCAACT
TAGCGTAAC
TAGCTAAGG
TAGCTCTAG
TAGGAGTGT
TAGGCATAC
TAGGTATCG
TAGGTGACT
TAGTCTGCT
TATACACCG
TATACGTGG
TATAGGCGT
TATCAAGCG
TATCACTCC
TATCTAGGC
TATGAACGC
TATGAGGAC
TATGCTCGT
TATGCTGAG
TATGGACCT
TATTACCGG
TATTCGCCT
TATTGCTGC
TATTGGTCG
TCAACCAAG
TCAAGGCTT
TCAATGCAG
TCACATCTC
TCACGTGTT
TCACTACAC
TCACTTGAG
TCAGCACTT
TCAGTAGCT
TCAGTGATG
TCATACCTG
TCATCCACT
TCATCGGAT
TCATTCGAC
TCCAAGATG
TCCACCTAT
TCCAGATCT
TCCATAACG
TCCATGTTC
TCCGATTAG
TCCGTACAT
TCCGTTATC
TCCTACAAG
TCCTATACC
TCCTTGACT
TCGAACTAG
TCGACGATT
TCGCAATTG
TCGCATTAC
TCGCTAATC
TCGTACTCT
TCGTAGGTT
TCGTTCTTG
TCGTTGAAG
TCTAAGTCC
TCTACAGTG
TCTAGCGAT
TCTATCGTC
TCTATGGCT
TCTCATTCG
TCTCCATAG
TCTCCTCAT
TCTCTCTAC
TCTGATCAC
TCTGCATCT
TCTGTAGAC
TCTTAGCAG
TCTTGTCTC
TCTTGTGAG
TGAATCCAC
TGAATCGGT
TGAATGAGG
TGACACGTT
TGACTAGTG
TGAGCAAGT
TGAGCTCAT
TGAGGAGAT
TGAGTTCTG
TGAGTTGAC
TGATAGAGC
TGATGCAAC
TGATGTGTG
TGATTGGAG
TGCAACAGT
TGCACAATC
TGCATATGG
TGCATGCTT
TGCCGATAT
TGCCTAAGT
TGCCTTCAT
TGCGCTATT
TGCTACTAC
TGCTCCAAT
TGCTGTATC
TGGACAGAT
TGGAGATTC
TGGATCATC
TGGATGTAG
TGGCGAATT
TGGCTTATG
TGGTAGTTG
TGGTCTTGT
TGGTGGTAT
TGGTTGAGT
TGTAACGAG
TGTAAGCAC
TGTACCTTC
TGTAGCTGT
TGTCAAGGT
TGTCACCAT
TGTCATCTG
TGTCCTGTT
TGTCGTTAG
TGTGATGTC
TGTGATTGG
TGTGGATAC
TGTGGTCTT
TGTTATCGC
TGTTCCTAG
TTAACGGTC
TTAAGCGCT
TTAAGGAGC
TTACATGCG
TTACGACTC
TTACTACGG
TTAGAGACC
TTAGAGCTG
TTAGCTCTC
TTAGGTGGT
TTAGTAGGC
TTATGGACG
TTATTCGCG
TTCAAGCTC
TTCAGACGT
TTCAGCATG
TTCCACTCT
TTCCTATCG
TTCGAACCT
TTCGATACG
TTCGATTGC
TTCGGAATC
TTCGTGTTG
TTCTACAGC
TTCTCTCTG
TTCTGTCCT
TTGAACAGG
TTGAAGGTG
TTGACAAGC
TTGACCTTG
TTGAGGTCT
TTGCATGGT
TTGCCATTC
TTGCTCACT
TTGCTTGTC
TTGGCAATG
TTGTAGTCC
TTGTCGATC
TTGTCTAGG
TTGTGCAGT
TTGTGCTTC
TTGTTGTGG
